# Supplementary material for: Conservative bias, selective political exposure and truly false consensus beliefs in political communication about the ‘refugee crisis’ in Germany
Source: PLoS One. 2021 Nov 4;16(11):e0259445. doi: 10.1371/journal.pone.0259445 (PMC8568288; doi:10.1371/journal.pone.0259445)
Supplement: S1 Text — Includes the data manipulations, analyses and plots used in the study. (R) [file pone.0259445.s001.R]

library("tidyverse")
library("broom")

library("car")
library("DescTools")

library("xtable")
library("Hmisc")
library("psych")
library("psy")
library("jtools")

library("mediation")
library("VGAM")

#############################
#       DO NOT FORGET:      #
# ADJUST WORKING DIRECTORY! #
#############################
setwd("/home/arbeit/Desktop/F15/")
mydf = read_csv2("DATEN/2016_SoSe_Facebook_BRD.csv")

res = data.frame(id            = 1:897,

                 # demographic characteristics
                 gender        = 0,
                 age           = 0,
                 edu           = 0, # highest degree in education
                 work          = 0, # current status of work
                 interest2     = 0, # direct   measure for political interest
                 
                 # types of media used for political communication
                 med.f2f       = 0, # face-to-face
                 med.tv        = 0,
                 med.newspaper = 0,
                 med.internet  = 0,
                 med.general   = 0, # overall/average score

                 #                  
                 media.type    = 0,
                 media.freq    = 0,

                 # attitude toward refugees
                 attitude      = 0,
                 attitude.val  = 0, # positive vs negative

                 # networks of communication
                 # 1 = mixed
                 # 2 = neutral
                 # 3 = supportive
                 # 4 = oppositional
                 net           = 0,
                 # necessary for calculation of communication network
                 net.neg       = 0, # rare/freq: negative statements toward refugees
                 net.pos       = 0, # rare/freq: positive statements toward refugees
                 # dummy variables
                 net.dummymix  = 0,
                 net.dummyntrl = 0,
                 net.dummysupp = 0,
                 net.dummyopp  = 0,
                 
                 # political attitude: left to right
                 pol           = 0,
                 pol.type      = 0, # left, center, right

                 # extremism score
                 ext           = 0,
                 ext.sqr       = 0, # squared
                 ext.type      = 0, # left- or right-wing extremism

                 # false consensus score
                 cons.neg      = 0, # estimated: others with more negative attitude
                 cons.pos      = 0, # estimated: others with more positive attitude
                 cons.est      = 0, # average out of the above
                 cons.rnk      = 0, # position in sample
                 cons.abs      = 0, # absolute value of CONS
                 cons          = 0, # difference between estimate & actual rank
                 cons.dir      = 0, # direction of estimation bias
                 cons.bias     = 0, # positive CONS value if biased in own (attitude) direction
                 
                 # perceived threat
                 threat        = 0)

### demographic data
#
# gender:
#  1 = female
#  2 = male
# -9 = NA
#
# education:
#  1 = none
#  2 = in education
#  3 = volks- oder hauptschulabschluss
#  4 = real- oder oberschulabschluss
#  5 = fachhochschul- oder hochschulreife
# -9 = NA

res$gender   = mydf$SD01
res$age      = mydf$SD02_01
res$edu      = mydf$SD03
res$work     = mydf$SD05
#  1 = no work
#  2 = part time
#  3 = full time
#  4 = student
# -9 = NA

# (1 (extrem links) - 11 (extrem rechts); -9)
res$pol        = mydf$LR01
res$pol.type   = ifelse(res$pol < 5, 1, ifelse(res$pol < 8, 2, 3))
# 1 = left    (1-4)
# 2 = center  (5-7)
# 3 = right   (8-11)

# extremism:
res$ext     = abs(res$pol - 6)
res$ext.sqr = (res$pol - 6) ^ 2
# 1 =  left-wing extremism
# 2 = right-wing extremism
res$ext.type = ifelse(res$pol > 6, 2, ifelse(res$pol < 6, 1, 0))

# political interest (1-6; -9)
# 'how freq do you inform yourself on political topics via ...'
# = unused 'latent' political interest items
res$interest = (mydf$PE03_01 + mydf$PE03_02 + mydf$PE03_03 + 
                mydf$PE03_04 + mydf$PE03_05) / 5

# single political interest item
res$interest2 = mydf$SD06_01

########## attitude toward refugees
# (1-6; -9)
# 
# GG02_01: - (= measures negative attitude)
# GG02_02: -
# GG02_03: -
# GG02_04: + (= measures positive attitude)
# GG02_05: +
# GG02_06: +
# GG02_07: -
# GG02_08: +
#
# 4 x positive, 4 x negative
#
# positive items get recoded. high scores represent more negative attitudes
mydf$GG02_04 = recode(mydf$GG02_04, "1=6; 2=5; 3=4; 4=3; 5=2; 6=1")
mydf$GG02_05 = recode(mydf$GG02_05, "1=6; 2=5; 3=4; 4=3; 5=2; 6=1")
mydf$GG02_06 = recode(mydf$GG02_06, "1=6; 2=5; 3=4; 4=3; 5=2; 6=1")
mydf$GG02_08 = recode(mydf$GG02_08, "1=6; 2=5; 3=4; 4=3; 5=2; 6=1")

# sum all up & divide through instances for one attitude score
res$attitude = (mydf$GG02_01 + mydf$GG02_02 + mydf$GG02_03 + mydf$GG02_04 + # normative beliefs 
                mydf$GG02_05 + mydf$GG02_06 + mydf$GG02_07 + mydf$GG02_08 +
                mydf$GG01_01 + mydf$GG01_02 + mydf$GG01_03 + mydf$GG01_04 + # factual beliefs
                mydf$GG01_05 + mydf$GG01_06 + mydf$GG01_07 + mydf$GG01_08) / 16

# mean score (4.08) serves as criterion for the split between positive & negative attitude
# 1 = positive attitude
# 0 = negative attitude
res$attitude.val  = ifelse(res$attitude < mean(res$attitude, na.rm = TRUE), 1, 0)
#mean(res$attitude, na.rm = TRUE)
#sd(res$attitude, na.rm = TRUE)

########## false consensus
# (0-100)

# estimation: percentage of individuals with attitude more negative than participant
res$cons.neg = mydf$AN01_01
# estimation: percentage of individuals with attitude more positive than participant
res$cons.pos = mydf$AN01_02

# mean estimation: percentage of individuals with attitude more *negative* than participant
res$cons.est = (res$cons.neg + (100 - res$cons.pos)) / 2

# actual ranking: percentage of individuals with attitude more NEGATIVE than participant
#   since percent_rank() shows how much is BELOW in distribution; higher attitude values mean more negative
#   attitudes; & we want to know: how much people have more negative attitudes (i.e. values ABOVE)
#   ... for these reasons: we have to calculate the rank and subtract it from 100.
res$cons.rnk = 100 - (dplyr::percent_rank(res$attitude) * 100)

# false consensus score
#   NEGATIVE values: the negative attitude of others is *UNDER*estimated
#   POSITIVE values: the negative attitude of others is  *OVER*estimated
res$cons     = res$cons.est - res$cons.rnk 

# absolute value of false consensus score:
#   value of deviation (in any direction)
res$cons.abs = abs(res$cons)

# 0: estimation IS NOT biased in the direction of participant's own attitude
# 1: estimation IS     biased in the direction of participant's own attitude
res$cons.dir = ifelse(res$attitude.val == 0 & res$cons > 0, 1,
               ifelse(res$attitude.val == 1 & res$cons < 0, 1, 0))        
                      
# POSITIVE: if biased towards own attitude
# NEGATIVE: if biased towards other attitude
res$cons.bias = ifelse(res$cons.dir == 1, abs(res$cons), -(abs(res$cons))) 

########## threat
# (1-6; -9)
#
# PG02_01: - 
# PG02_02: -
# PG02_04: - [sic]
# PG02_05: -

# mean score of perceived threat
res$threat        = (mydf$PG02_01 + mydf$PG02_02 + mydf$PG02_04 + mydf$PG02_05) / 4 

########## media use
#
# 1 = never
# (...)
# 6 = daily
# (1-6; -9)

res$med.f2f       = mydf$NK01_04
res$med.tv        = mydf$NK01_01
res$med.newspaper = mydf$NK01_02
res$med.internet  = mydf$NK01_03
# averaged item for media use in general
res$med.general   = (res$med.f2f + res$med.tv + res$med.newspaper + res$med.internet) / 4

#######################################
### types of communication networks ###
#######################################
# 1 = mixed        (freq positive, freq negative)
# 2 = neutral      (rare positive, rare negative)
# 3 = supportive   (freq positive, rare negative)
# 4 = oppositional (rare positive, freq negative)
#
# perceived frequency of negative statements of others toward refugees
# (1-6; -9)
# 1-3: rare (approximately: never  ... every few weeks)
# 4-6: freq (approximately: weekly ... daily)
res$net.neg    = ifelse(mydf$PG01_01 > 3, 1, -1)
res$net.pos    = ifelse(mydf$PG01_03 > 3, 1, -1)

# A.) filter individuals for the COMMUNICATION NETWORKS ...
# both types of statements freq = mixed
tmp.mix    = filter(res, net.pos ==  1 & net.neg ==  1)
# both types of statements rare = neutral
tmp.ntrl   = filter(res, net.pos == -1 & net.neg == -1)
# supportive/oppositional communication networks
# for individuals with POSITIVE attitudes toward refugees
tmp.p.supp = filter(res, attitude.val == 1 & net.pos ==  1 & net.neg == -1)
tmp.p.opp  = filter(res, attitude.val == 1 & net.pos == -1 & net.neg ==  1)
# supportive/oppositional communication networks
# for individuals with NEGATIVE attitudes toward refugees
tmp.n.supp = filter(res, attitude.val == 0 & net.pos == -1 & net.neg ==  1)
tmp.n.opp  = filter(res, attitude.val == 0 & net.pos ==  1 & net.neg == -1)

# B.) ... add communication network score ...
# mixed network
tmp.mix$net              = 1
tmp.mix$net.dummymix     = 1
# neutral network
tmp.ntrl$net             = 2
tmp.ntrl$net.dummyntrl   = 1
# supportive network
tmp.p.supp$net           = 3
tmp.p.supp$net.dummysupp = 1
tmp.n.supp$net           = 3
tmp.n.supp$net.dummysupp = 1
# oppositional network
tmp.p.opp$net            = 4
tmp.p.opp$net.dummyopp   = 1
tmp.n.opp$net            = 4
tmp.n.opp$net.dummyopp   = 1

# C.) ... merge data set again
# * 11 participants can't be classified
final = bind_rows(tmp.mix, tmp.ntrl, tmp.p.supp, tmp.p.opp, tmp.n.supp, tmp.n.opp)
final_med = bind_rows(tmp.ntrl, tmp.p.supp, tmp.n.supp)

# set categorical values as such
final$id            = as.factor(final$id)
final$gender        = as.factor(final$gender)
final$edu           = as.factor(final$edu)
final$work          = as.factor(final$work)
final$attitude.val  = as.factor(final$attitude.val)
#final$attitude.rdbl = as.factor(final$attitude.rdbl)
final$net           = as.factor(final$net)
final$net.dummymix  = as.factor(final$net.dummymix)
final$net.dummyntrl = as.factor(final$net.dummyntrl)
final$net.dummysupp = as.factor(final$net.dummysupp)
final$net.dummyopp  = as.factor(final$net.dummyopp)
final$net.dummymix  = as.logical(final$net.dummymix)
final$net.dummyntrl = as.logical(final$net.dummyntrl)
final$net.dummysupp = as.logical(final$net.dummysupp)
final$net.dummyopp  = as.logical(final$net.dummyopp)
final$media.type    = as.factor(final$media.type)
final$cons.dir      = as.factor(final$cons.dir)

# relevel NETWORKS
final$net_l = relevel(as.factor(final$net), ref = 2)
levels(final$net_l) = c("neutral", "mixed", "supportive", "oppositional")


# set categorical values as such
final_med$id            = as.factor(final_med$id)
final_med$gender        = as.factor(final_med$gender)
final_med$edu           = as.factor(final_med$edu)
final_med$work          = as.factor(final_med$work)
final_med$attitude.val  = as.factor(final_med$attitude.val)
#fina_medl$attitude.rdbl = as.factor(final_med$attitude.rdbl)
final_med$net           = as.factor(final_med$net)
final_med$net.dummymix  = as.logical(final_med$net.dummymix)
final_med$net.dummyntrl = as.logical(final_med$net.dummyntrl)
final_med$net.dummysupp = as.logical(final_med$net.dummysupp)
final_med$net.dummyopp  = as.logical(final_med$net.dummyopp)
final_med$media.type    = as.factor(final_med$media.type)
final_med$cons.dir      = as.factor(final_med$cons.dir)

#################
# FINISHED DATA #
#################

################################
# distribution of DEMOGRAPHICS #
################################

# political attitude (1-11)
final %>%
  dplyr::count(pol)

# gender (1 = female; 2 = male)
final %>%
  dplyr::count(gender)


final %>%
  dplyr::count(work)

final %>%
  dplyr::count(edu)

# a mean score, political interest (1) has to be cut first
final %>%
  dplyr::count(cut(interest, breaks = seq(0.5, 6.5, 1), labels = 1:6, right = FALSE))

# control: direct political interest (2) measure
final %>%
  dplyr::count(interest2)


final %>%
  dplyr::count(pol)
final %>%
  dplyr::count(ext)

final %>%
  dplyr::count(ext.type)

########################
### SEVERAL MEASURES ###
########################

# calculate cronbach's α for ATTITUDE item
# = 16 items asking for attitude towards asylum
cronbach(dplyr::select(mydf, GG02_01, GG02_02, GG02_03, GG02_04, GG02_05, GG02_06, GG02_07, GG02_08,
                      GG01_01, GG01_02, GG01_03, GG01_04, GG01_05, GG01_06, GG01_07, GG01_08))

# calculate cronbach's α for THREAT item
cronbach(dplyr::select(mydf, PG02_01, PG02_02, PG02_04, PG02_05))

# correlation between ESTIMATES of other's attitudes towards refugees
cor.test(mydf$AN01_01, mydf$AN01_02, method = "pearson")
cor(mydf$AN01_01, mydf$AN01_02, method = "pearson", use = "pairwise.complete.obs")


##########################
### TESTING HYPOTHESES ###
##########################

# 1: mixed
# 2: neutral
# 3: supportive
# 4: oppositional

# H0)
.h0 = vglm(net_l ~ 1, family = multinomial(refLevel = "supportive"), data = final)

#######
# H1) #
#######
.h1 = vglm(net_l ~ med.f2f + med.newspaper + med.tv + med.internet +
             age + gender + edu + work + interest2, multinomial(refLevel = "supportive"), data = final)
summary(.h1)
exp(coefficients(.h1))

# using 'supportive' as reference category implies following VGLM output
#   1 : neutral
#   2 : mixed
#   3 : oppositional

# McFadden's pseudo-R^2
# (cf. https://stackoverflow.com/questions/19014122/pseudo-r2-using-vglm)
print(paste0("McFadden R2: ", 1 - deviance(.h1) / deviance(.h0)))

# t-tests for differences in f2f use across information environments
rstatix::cohens_d(data = final, formula = med.f2f ~ net_l)
rstatix::t_test(data = final, formula = med.f2f ~ net_l)

#######
# H2) #
#######
.h2a = vglm(net_l ~ age + gender + edu + work + interest2 + 
           ext, family = multinomial(refLevel = "supportive"), data = final)
.h2b = vglm(net_l ~ age + gender + edu + work + interest2 + 
           ext.sqr, family = multinomial(refLevel = "supportive"), data = final)

summary(.h2a)
exp(coefficients(.h2a))
print(paste0("McFadden R2: ", 1 - deviance(.h2a) / deviance(.h0)))

summary(.h2b)
exp(coefficients(.h2b))
print(paste0("McFadden R2: ", 1 - deviance(.h2b) / deviance(.h0)))


#######
# H3) #
#######
.h3  = vglm(net_l ~ age + gender + edu + work + interest2 +
              pol, family = multinomial(refLevel = "supportive"), data = final)
summary(.h3)
exp(coefficients(.h3))
print(paste0("McFadden R2: ", 1 - deviance(.h3) / deviance(.h0)))


# testing for differences in means of POLITICAL ORIENTATION
rstatix::cohens_d(data = final, formula = pol ~ net_l)
rstatix::t_test(data = final, formula = pol ~ net_l)

######################
# MEDIATION ANALYSIS #
######################

# filter data so that the models have the same number of observations.
# otherwise, invocation of mediation::mediate will exit with an error
final_med = filter(final, !is.na(net_l), !is.na(pol), !is.na(threat), 
                   !is.na(age), !is.na(gender), !is.na(work), !is.na(edu),  !is.na(interest2))

# filter information environments that are to be tested.
# ('mixed' and 'neutral' have to be tested afterwards)
final_med = filter(final_med, net_l == "supportive" | net_l == "oppositional")

.h3_M = lm (threat ~ pol, data = final_med)
summary(.h3_M)
# sign. effect of POL on THREAT

.h3_Y = glm(net_l ~ pol + threat + interest2, family = "binomial" , data = final_med)
summary(.h3_Y)
# less effect of POL; sign effect of THREAT: partial mediation

.h3_MM = mediation::mediate(.h3_M, .h3_Y, treat = "pol", mediator = "threat", boot = TRUE, sims = 10000)
summary(.h3_MM)
plot(.h3_MM)


#######
# H4) #
#######
# t-test for FALSE CONSENSUS
rstatix::cohens_d(data = final, formula = cons.bias ~ net_l)
rstatix::t_test(data = final, formula = cons.bias ~ net_l)


# test validity
final = mutate(final, cons.tst = abs(cons.rnk - 50))

.h4_tst  = lm(cons.bias ~ net_l, data = final)
.h4_tst2 = lm(cons.bias ~ net_l + cons.tst, data = final)
summary(.h4_tst)
summary(.h4_tst2)

# calculate cohen's d

# cohen's d for linear regression /wo control
pairs(emmeans::emmeans(.h4_tst, ~net_l))
effectsize::t_to_d(t = 6.177, df_error = 833)
#effectsize::t_to_d(t = -3.114, df_error = 833)

# cohen's d for linear regression /w control
pairs(emmeans::emmeans(.h4_tst2, ~net_l))
effectsize::t_to_d(t = 6.250, df_error = 832)
effectsize::t_to_d(t = -2.913, df_error = 832)

# pearson's r for cons.tst
cor(x = final$cons.bias, y = final$cons.tst, use = "pairwise.complete.obs")

# display a summary of our FALSE CONSENSUS scores relative to network types
group_by(final, net) %>%
  summarise(count = n(), mean = mean(cons.bias, na.rm = TRUE), sd = sd(cons.bias, na.rm = TRUE))

# scatterplot with regression lines for TRULY FALSE CONSENSUS scores
# X = ATTITUDE (the higher, the more negative)
# Y = FALSE CONSENSUS
ggplot(final, aes(attitude, cons.bias, group = attitude.val)) +
  geom_point(aes(color = net.dummysupp)) +
  geom_smooth(color = "black", method = "lm", se = FALSE) +
  xlim(1, 6) +
  ylim(-50, 100) +
  theme_linedraw() +
  geom_vline(linetype = "dashed", xintercept = 3.47) + # 3.47 looks more like 3.5!
  geom_hline(linetype = "dashed", yintercept = 0) +
  ylab("Truly False Consensus") +
  xlab("Attitude toward asylum") +
  theme(legend.position = "none")

# plot likelihood of confirmative information environments by political ideology
# as a result of logistic regression
.h3new = glm(net.dummysupp ~ pol + gender + age + work + edu + interest2, family = "binomial", data = final)

visreg(.h3new, "pol", gg = TRUE, scale = "response", points = list(size = 0)) +
  labs(x = "Ideological self-placement", y = "Likelihood of confirmative information environment") +
  coord_cartesian(xlim = c(1, 11), ylim = c(0, 1)) +
  theme_linedraw()
  

#####################
# TABLES WITH MEANS #
#####################

.meandf = dplyr::select(final, net,
                 age, interest2,                                        # controls
                 med.f2f, med.newspaper, med.tv, med.internet,          # media
                 attitude, threat, pol, ext, ext.sqr, # rest
                 cons.bias)

describe(filter(.meandf, net == 1)) # mixed networks
describe(filter(.meandf, net == 2)) # neutral
describe(filter(.meandf, net == 3)) # confirmative
describe(filter(.meandf, net == 4)) # disonfirmative

##########################
# some DESCRIPTIVE stats #
##########################

# distribution of CNs
group_by(final, net) %>%
  summarise(count = n())

# distribution of CNs: political left
group_by(filter(final, pol < 5), net) %>%
  summarise(count = n())
# distribution of CNs: political center
group_by(filter(final, pol >= 5 & pol <= 7), net) %>%
  summarise(count = n())
# distribution of CNs: political right
group_by(filter(final, pol > 7), net) %>%
  summarise(count = n())
# distribution of CNs: missing political attitude score
group_by(filter(final, is.na(pol)), net) %>%
  summarise(count = n())

# distribution of political attitudes
group_by(final, pol) %>%      
  summarise(count = n())

ggplot(final, aes(x = pol)) +
  geom_histogram()


#####################################
######## CORRELATION-TABLE ##########
####################################

.cordf = dplyr::select(final, age,                               
                med.f2f, med.newspaper, med.tv, med.internet,              # media
                attitude, interest2, ext, ext.sqr, pol, threat, cons.bias) # rest
                
                
###################################
# http://www.sthda.com/english/wiki/elegant-correlation-table-using-xtable-r-package
###################################
# x is a matrix containing the data
# method : correlation method. "pearson"" or "spearman"" is supported
# removeTriangle : remove upper or lower triangle
# results :  if "html" or "latex"
# the results will be displayed in html or latex format
corstars <- function(x, method=c("pearson", "spearman"), removeTriangle=c("upper", "lower"),
                    result=c("none", "html", "latex")){
  #Compute correlation matrix
  require(Hmisc)
  x <- as.matrix(x)
  correlation_matrix<-rcorr(x, type=method[1])
  R <- correlation_matrix$r # Matrix of correlation coeficients
  p <- correlation_matrix$P # Matrix of p-value 
  
  ## Define notions for significance levels; spacing is important.
  mystars <- ifelse(p < .0001, "****", ifelse(p < .001, "*** ", ifelse(p < .01, "**  ", ifelse(p < .05, "*   ", "    "))))
  
  ## trunctuate the correlation matrix to two decimal
  R <- format(round(cbind(rep(-1.11, ncol(x)), R), 2))[,-1]
  
  ## build a new matrix that includes the correlations with their apropriate stars
  Rnew <- matrix(paste(R, mystars, sep=""), ncol=ncol(x))
  diag(Rnew) <- paste(diag(R), " ", sep="")
  rownames(Rnew) <- colnames(x)
  colnames(Rnew) <- paste(colnames(x), "", sep="")
  
  ## remove upper triangle of correlation matrix
  if(removeTriangle[1]=="upper"){
    Rnew <- as.matrix(Rnew)
    Rnew[upper.tri(Rnew, diag = TRUE)] <- ""
    Rnew <- as.data.frame(Rnew)
  }
  
  ## remove lower triangle of correlation matrix
  else if(removeTriangle[1]=="lower"){
    Rnew <- as.matrix(Rnew)
    Rnew[lower.tri(Rnew, diag = TRUE)] <- ""
    Rnew <- as.data.frame(Rnew)
  }
  
  ## remove last column and return the correlation matrix
  Rnew <- cbind(Rnew[1:length(Rnew)-1])
  if (result[1]=="none") return(Rnew)
  else{
    if(result[1]=="html") print(xtable(Rnew), type="html")
    else print(xtable(Rnew), type="latex") 
  }
} 

corstars(.cordf, result = "none")

logit2prob <- function(logit){
  odds <- exp(logit)
  prob <- odds / (1 + odds)
  return(prob)
}
