# Supplementary material for: Conservative bias, selective political exposure and truly false consensus beliefs in political communication about the ‘refugee crisis’ in Germany
Source: PLoS One. 2021 Nov 4;16(11):e0259445. doi: 10.1371/journal.pone.0259445 (PMC8568288; doi:10.1371/journal.pone.0259445)
Supplement: S1 Dataset — The file includes respondents’ data in CSV format. (CSV) [file pone.0259445.s003.csv]

CASE	SERIAL	REF	QUESTNNR	MODE	STARTED	PG01_01	PG01_02	PG01_03	PG02_01	PG02_02	PG02_04	PG02_05	PG02_06	PG02_07	PE03_01	PE03_02	PE03_03	PE03_04	PE03_05	PE04_01	PE04_02	PE04_03	PE04_04	PE04_05	PE05_01	PE05_02	PE05_03	PE05_04	PE06_01	PE06_02	PE06_03	PE06_04	PE06_05	PE06_06	PE06_07	PE07_01	PE07_02	PE07_03	PE07_04	PE07_05	PE07_06	PE07_07	LR01	UG01_01	UG01_02	UG02_01	UG02_02	SO01_01	SO01_02
118		495143615	base	interview	13678727615	6	6	6	6	3	3	3	3	3	6	6	6	3	4	5	1	1	1	1	NA	NA	NA	NA	NA	NA	NA	NA	NA	NA	NA	NA	NA	NA	NA	NA	NA	NA	4	3	2	3	3	3	4
119		444436440	base	interview	13678727670	6	1	1	6	6	6	6	6	1	6	6	6	6	6	1	4	2	2	2	1	1	1	1	NA	NA	NA	NA	NA	NA	NA	1	1	3	5	4	2	NA	11	6	6	5	5	5	4
120		444878941	base	interview	13678727695	6	1	2	6	6	6	6	4	3	6	6	6	6	1	1	1	1	1	1	NA	NA	NA	NA	NA	NA	NA	NA	NA	NA	NA	NA	NA	NA	NA	NA	NA	NA	6	2	3	3	3	4	5
121		496313100	base	interview	13678728031	6	4	4	4	2	1	2	1	5	5	3	2	5	5	4	1	2	2	1	2	2	1	3	NA	NA	NA	NA	NA	NA	NA	NA	NA	NA	NA	NA	NA	NA	3	2	3	6	5	1	1
122		404710546	base	interview	13678728251	5	5	5	4	4	4	4	4	4	6	6	6	6	6	1	1	1	1	1	1	1	1	1	NA	NA	NA	NA	NA	NA	NA	NA	NA	NA	NA	NA	NA	NA	6	1	1	1	1	5	5
123		463324142	base	interview	13678728379	2	3	4	2	2	2	3	3	4	5	5	3	4	3	3	2	1	1	1	NA	NA	NA	NA	NA	NA	NA	NA	4	NA	NA	NA	NA	NA	NA	NA	NA	NA	6	1	2	3	4	1	2
124		483574646	base	interview	13678728472	6	2	2	6	6	6	6	4	3	5	5	5	6	5	4	3	1	1	3	3	3	3	3	NA	NA	NA	NA	NA	NA	NA	NA	NA	NA	NA	NA	NA	NA	6	1	3	5	3	2	4
125		464496948	base	interview	13678728475	2	3	1	5	2	4	3	2	4	6	6	6	5	6	4	1	1	1	1	1	1	1	1	NA	NA	NA	NA	NA	NA	NA	NA	NA	NA	NA	NA	NA	NA	8	3	4	3	3	3	4
126		496357465	base	interview	13678728511	3	3	3	5	4	3	2	3	3	4	4	1	2	1	1	1	1	1	1	1	1	1	1	NA	NA	NA	NA	NA	NA	NA	NA	NA	NA	NA	NA	NA	NA	6	5	4	5	4	4	4
127		496305458	base	interview	13678728570	5	4	3	6	6	6	4	2	3	4	4	4	3	5	3	2	1	1	1	NA	NA	NA	NA	NA	NA	NA	NA	NA	NA	NA	NA	NA	NA	NA	NA	NA	NA	5	5	2	6	3	4	5
128		444436844	base	interview	13678728910	4	3	4	5	6	6	6	1	6	6	6	5	5	6	5	3	3	3	5	1	1	1	4	1	1	1	1	5	5	NA	NA	NA	NA	NA	NA	NA	NA	2	5	5	6	6	1	5
130		495520304	base	interview	13678729394	6	6	6	5	5	5	5	5	NA	5	5	5	5	5	3	3	3	3	3	NA	NA	NA	NA	NA	NA	NA	NA	NA	NA	NA	NA	NA	NA	NA	NA	NA	NA	10	6	6	6	6	5	5
131		464940843	base	interview	13678729650	1	1	1	6	4	3	4	4	4	6	6	6	6	6	1	1	1	1	1	1	1	1	1	NA	NA	NA	NA	NA	NA	NA	NA	NA	NA	NA	NA	NA	NA	6	1	1	1	1	3	3
132		495659069	base	interview	13678729653	1	1	1	6	6	6	6	6	1	6	6	1	1	1	1	1	1	1	1	NA	NA	NA	NA	NA	NA	NA	NA	NA	NA	NA	NA	NA	NA	NA	NA	NA	NA	4	1	1	1	1	5	5
133		495237930	base	interview	13678729657	3	3	4	6	2	2	3	1	6	4	5	6	4	5	4	3	2	3	1	1	1	1	1	NA	NA	NA	NA	NA	NA	NA	NA	NA	NA	NA	NA	NA	NA	6	1	1	5	5	3	4
134		494686440	base	interview	13678729915	2	3	1	5	6	4	4	1	1	6	4	4	3	5	3	3	4	3	3	3	4	3	2	NA	NA	NA	NA	NA	NA	NA	NA	NA	NA	NA	NA	NA	NA	5	1	1	3	4	4	3
136		496333325	base	interview	13678730572	5	3	4	5	4	4	4	1	5	4	3	3	5	5	4	2	2	1	2	4	1	2	5	2	1	1	1	3	2	NA	NA	NA	NA	NA	NA	NA	NA	5	2	2	4	2	3	3
138		496387429	base	interview	13678732202	5	5	5	5	5	5	4	3	4	5	5	3	4	3	1	1	1	1	1	NA	NA	NA	NA	NA	NA	NA	NA	NA	NA	NA	NA	NA	NA	NA	NA	NA	NA	6	5	5	4	4	4	4
139		464759948	base	interview	13678732211	6	2	1	6	6	6	6	6	2	6	6	6	6	6	1	1	1	1	1	NA	NA	NA	NA	NA	NA	NA	NA	NA	NA	NA	NA	NA	NA	NA	NA	NA	NA	8	4	5	6	6	5	5
140		496390875	base	interview	13678732901	5	5	5	6	6	6	6	5	4	5	6	5	5	5	4	2	1	1	1	1	1	1	1	NA	NA	NA	NA	NA	NA	NA	NA	NA	NA	NA	NA	NA	NA	6	6	6	4	6	4	5
141		496254312	base	interview	13678733615	2	3	2	6	5	4	4	4	2	3	3	3	4	3	2	3	1	1	1	1	1	1	1	NA	NA	NA	NA	NA	NA	NA	NA	NA	NA	NA	NA	NA	NA	5	4	6	5	6	3	5
142		474099440	base	interview	13678734159	4	4	4	3	3	3	3	3	4	5	5	5	5	5	1	1	1	1	1	1	1	1	1	NA	NA	NA	NA	NA	NA	NA	NA	NA	NA	NA	NA	NA	NA	5	3	3	3	3	2	4
143		484116140	base	interview	13678734626	5	1	1	3	5	6	6	6	1	4	4	4	4	4	3	2	1	1	1	1	1	1	1	NA	NA	NA	NA	NA	NA	NA	NA	NA	NA	NA	NA	NA	NA	6	5	5	2	5	3	5
144		404821242	base	interview	13678734864	4	3	2	6	6	6	6	5	2	6	6	4	5	4	3	3	2	1	2	1	1	1	1	NA	NA	NA	NA	NA	NA	NA	NA	NA	NA	NA	NA	NA	NA	5	4	5	4	4	3	4
146		496352108	base	interview	13678735349	4	4	4	4	6	6	5	5	6	5	5	6	6	6	2	1	1	1	1	2	1	3	1	NA	NA	NA	NA	NA	NA	NA	NA	NA	NA	NA	NA	NA	NA	6	6	6	4	6	5	5
147		496269132	base	interview	13678735440	3	3	2	5	6	6	6	3	3	1	1	1	3	2	1	1	1	1	1	NA	NA	NA	NA	NA	NA	NA	NA	NA	NA	NA	NA	NA	NA	NA	NA	NA	NA	6	6	6	3	6	5	5
148		496354559	base	interview	13678736015	5	5	5	6	5	4	4	1	2	5	5	4	3	2	3	1	2	1	1	NA	NA	NA	NA	NA	NA	NA	NA	NA	NA	NA	NA	NA	NA	NA	NA	NA	NA	5	3	4	6	3	2	4
149		483714143	base	interview	13678736218	4	5	1	4	5	5	5	5	4	5	5	5	5	5	4	1	2	1	3	NA	NA	NA	NA	NA	NA	NA	NA	NA	NA	NA	NA	NA	NA	NA	NA	NA	NA	4	4	4	5	5	4	5
150		495648656	base	interview	13678736284	4	4	4	2	2	2	2	2	5	6	5	5	3	5	1	2	1	1	1	NA	NA	NA	NA	NA	NA	NA	NA	NA	NA	NA	NA	NA	NA	NA	NA	NA	NA	5	1	1	2	2	4	4
151		495486586	base	interview	13678736561	4	4	4	6	5	3	4	2	4	4	4	3	4	3	2	3	1	1	1	1	1	1	1	NA	NA	NA	NA	NA	NA	NA	NA	NA	NA	NA	NA	NA	NA	7	4	4	5	4	3	5
152		495505293	base	interview	13678736728	2	2	3	5	3	3	3	2	2	5	5	3	4	3	2	1	1	1	1	NA	NA	NA	NA	NA	NA	NA	NA	NA	NA	NA	NA	NA	NA	NA	NA	NA	NA	3	3	4	4	4	3	3
153		473264241	base	interview	13678737353	4	3	3	3	4	4	2	2	5	5	5	4	5	4	4	3	2	1	1	NA	NA	NA	NA	NA	NA	NA	NA	NA	NA	NA	NA	NA	NA	NA	NA	NA	NA	4	4	4	5	5	3	4
154		496268610	base	interview	13678737775	3	4	3	5	2	2	2	1	6	6	6	6	4	5	3	3	1	1	1	NA	NA	NA	NA	NA	NA	NA	NA	NA	NA	NA	NA	NA	NA	NA	NA	NA	NA	7	4	3	4	3	4	5
156		494726946	base	interview	13678738989	6	5	6	5	6	6	6	6	2	5	5	5	5	5	2	1	1	1	1	NA	NA	NA	NA	NA	NA	NA	NA	NA	NA	NA	NA	NA	NA	NA	NA	NA	NA	2	6	6	6	6	2	4
157		495043717	base	interview	13678739473	4	4	4	6	4	2	1	1	6	5	5	5	5	5	1	1	1	1	1	2	2	3	4	NA	NA	NA	NA	NA	NA	NA	NA	NA	NA	NA	NA	NA	NA	5	1	1	6	4	5	5
158		495232606	base	interview	13678740151	6	5	1	6	6	6	6	1	2	6	6	6	6	5	2	2	1	1	1	NA	NA	NA	NA	NA	NA	NA	NA	NA	NA	NA	NA	NA	NA	NA	NA	NA	NA	5	3	3	3	3	3	5
159		494830247	base	interview	13678740457	5	4	2	6	6	6	6	5	2	6	5	5	5	5	4	3	3	3	3	NA	NA	NA	NA	NA	NA	NA	NA	NA	NA	NA	1	1	1	4	1	1	1	8	3	4	4	4	4	5
161		495044505	base	interview	13678740976	4	4	3	4	5	6	5	3	3	6	6	6	3	4	1	1	1	1	1	1	1	1	1	NA	NA	NA	NA	NA	NA	NA	NA	NA	NA	NA	NA	NA	NA	5	3	4	3	3	5	5
162		454179147	base	interview	13678741840	6	3	3	6	6	6	6	6	6	6	6	4	5	3	2	3	3	1	1	NA	NA	NA	NA	NA	NA	NA	NA	NA	NA	NA	NA	NA	NA	NA	NA	NA	NA	8	4	4	6	4	3	4
163		495237936	base	interview	13678742509	4	4	2	6	6	6	5	5	2	6	6	5	4	4	3	1	2	1	1	NA	NA	NA	NA	NA	NA	NA	NA	NA	NA	NA	NA	NA	NA	NA	NA	NA	NA	5	NA	5	3	5	5	5
164		496332004	base	interview	13678743451	3	4	3	5	5	4	4	4	4	6	5	6	5	4	3	2	1	1	2	NA	NA	NA	NA	NA	NA	NA	NA	NA	NA	NA	NA	NA	NA	NA	NA	NA	NA	6	5	5	5	5	3	4
165		495973833	base	interview	13678744038	6	4	4	5	6	6	6	6	1	6	5	5	5	6	3	5	2	3	1	NA	NA	NA	NA	NA	NA	NA	NA	NA	NA	NA	NA	NA	NA	NA	NA	NA	NA	9	5	6	5	3	4	4
166		444799445	base	interview	13678747125	6	6	6	6	4	4	4	4	5	6	4	5	4	4	4	2	2	1	5	NA	NA	NA	NA	1	4	1	1	4	3	NA	NA	NA	NA	NA	NA	NA	NA	6	4	4	5	4	3	3
167		464192946	base	interview	13678747429	3	3	3	4	2	3	2	2	4	2	4	2	5	1	1	1	1	1	1	NA	NA	NA	NA	NA	NA	NA	NA	NA	NA	NA	NA	NA	NA	NA	NA	NA	NA	6	5	4	5	5	3	3
168		484421545	base	interview	13678747946	5	4	2	5	6	6	6	4	3	5	5	5	5	5	4	2	1	1	1	NA	NA	NA	NA	NA	NA	NA	NA	NA	NA	NA	NA	NA	NA	NA	NA	NA	NA	8	2	5	4	4	3	2
169		494895141	base	interview	13678750802	1	1	1	5	3	3	4	2	4	2	3	4	2	1	1	1	1	1	1	1	1	1	1	NA	NA	NA	NA	NA	NA	NA	NA	NA	NA	NA	NA	NA	NA	3	3	3	4	4	4	2
170		423784544	base	interview	13678751917	5	5	5	5	4	4	3	3	4	5	5	5	5	4	3	2	1	1	1	NA	NA	NA	NA	NA	NA	NA	NA	NA	NA	NA	NA	NA	NA	NA	NA	NA	NA	4	2	3	4	3	4	4
171		496328455	base	interview	13678752871	4	5	3	5	4	3	3	3	5	6	5	4	4	6	4	5	1	5	3	NA	NA	NA	NA	NA	NA	NA	NA	NA	NA	NA	NA	NA	NA	NA	NA	NA	NA	3	2	3	4	4	2	5
172		495665395	base	interview	13678752903	5	4	4	5	5	5	5	3	4	6	6	6	5	4	3	2	1	1	1	1	1	1	1	NA	NA	NA	NA	NA	NA	NA	NA	NA	NA	NA	NA	NA	NA	3	5	5	5	5	5	5
173		496084883	base	interview	13678753262	5	5	5	5	4	4	4	1	6	6	6	6	3	5	2	4	2	2	1	NA	NA	NA	NA	NA	NA	NA	NA	NA	NA	NA	NA	NA	NA	NA	NA	NA	NA	3	4	4	6	6	1	4
174		434991747	base	interview	13678755021	5	3	2	5	4	3	3	2	6	5	5	6	4	3	2	2	1	1	1	1	1	1	1	NA	NA	NA	NA	NA	NA	NA	NA	NA	NA	NA	NA	NA	NA	4	2	2	4	4	2	3
175		495651091	base	interview	13678755713	4	4	4	2	1	2	2	1	6	4	3	1	4	5	5	3	2	2	1	1	1	1	1	NA	NA	NA	NA	NA	NA	NA	NA	NA	NA	NA	NA	NA	NA	3	6	6	6	6	1	2
176		493424449	base	interview	13678761405	6	6	6	6	6	6	6	6	1	6	6	6	1	6	1	1	1	1	1	NA	NA	NA	NA	NA	NA	NA	NA	NA	NA	NA	NA	NA	NA	NA	NA	NA	NA	8	3	6	1	6	3	5
177		496387412	base	interview	13678762711	3	4	3	4	5	4	5	2	3	3	3	3	4	4	1	1	1	1	1	NA	NA	NA	NA	NA	NA	NA	NA	NA	NA	NA	NA	NA	NA	NA	NA	NA	NA	4	4	4	4	4	2	4
178		496269970	base	interview	13678782062	5	3	4	5	2	2	2	2	4	4	4	5	4	5	2	3	1	1	1	4	1	1	1	NA	NA	NA	NA	NA	NA	NA	NA	NA	NA	NA	NA	NA	NA	4	2	2	4	2	3	4
179		454426141	base	interview	13678784040	4	4	4	5	5	4	4	4	5	4	4	4	4	4	3	2	2	2	2	1	1	1	1	NA	NA	NA	NA	NA	NA	NA	NA	NA	NA	NA	NA	NA	NA	8	5	3	4	3	3	2
180		444745646	base	interview	13678793178	5	2	2	6	6	6	6	6	1	5	5	5	5	5	1	3	1	1	1	NA	NA	NA	NA	NA	NA	NA	NA	NA	NA	NA	NA	NA	NA	NA	NA	NA	NA	6	3	3	4	4	3	1
181		464006842	base	interview	13678794540	2	3	3	4	2	2	1	2	5	5	5	4	3	3	3	1	1	1	1	NA	NA	NA	NA	NA	NA	NA	NA	NA	NA	NA	NA	NA	NA	NA	NA	NA	NA	4	5	4	4	4	4	3
182		496316622	base	interview	13678801005	5	5	5	3	3	3	3	3	3	5	5	5	5	5	1	1	1	1	1	NA	NA	NA	NA	NA	NA	NA	NA	NA	NA	NA	NA	NA	NA	NA	NA	NA	NA	6	2	2	2	2	3	3
184		495097628	base	interview	13678811522	1	3	3	3	3	3	3	3	3	6	6	3	5	6	1	1	1	1	1	3	1	3	1	NA	NA	NA	NA	NA	NA	NA	NA	NA	NA	NA	NA	NA	NA	4	2	2	6	4	5	5
185		495650976	base	interview	13678812812	3	1	4	4	4	3	2	2	3	4	4	5	3	3	4	3	3	2	1	NA	NA	NA	NA	NA	NA	NA	NA	NA	NA	NA	NA	NA	NA	NA	NA	NA	NA	7	4	5	4	5	3	2
186		496375855	base	interview	13678813932	5	5	5	6	6	6	6	4	4	2	1	1	3	3	1	1	1	1	1	1	2	1	1	NA	NA	NA	NA	NA	NA	NA	NA	NA	NA	NA	NA	NA	NA	6	6	6	6	6	3	5
187		495347778	base	interview	13678818741	5	1	1	6	6	6	6	6	1	6	6	6	6	6	3	4	1	1	1	5	5	4	5	NA	NA	NA	NA	NA	NA	NA	NA	NA	NA	NA	NA	NA	NA	7	5	6	4	6	5	5
189		474781947	base	interview	13678819220	5	3	3	5	4	4	4	4	2	6	4	4	3	3	1	1	1	1	1	1	1	1	1	NA	NA	NA	NA	NA	NA	NA	NA	NA	NA	NA	NA	NA	NA	8	4	4	2	3	2	2
190		496390302	base	interview	13678819672	3	3	3	6	6	6	6	6	6	3	3	3	3	3	3	1	1	1	1	2	2	2	2	NA	NA	NA	NA	NA	NA	NA	NA	NA	NA	NA	NA	NA	NA	1	6	1	6	6	1	5
191		496272644	base	interview	13678820591	6	1	1	1	6	6	6	6	1	6	6	6	6	6	1	5	1	2	1	1	6	6	1	NA	NA	NA	NA	NA	NA	NA	1	1	2	1	1	1	NA	11	6	6	6	6	5	5
192		496294254	base	interview	13678822028	1	1	1	1	1	1	3	1	6	4	4	2	1	3	2	1	1	1	1	NA	NA	NA	NA	NA	NA	NA	NA	NA	NA	NA	NA	NA	NA	NA	NA	NA	NA	6	1	1	NA	NA	3	5
194		454252641	base	interview	13678822516	3	3	4	4	2	2	2	1	6	6	6	6	3	4	4	4	3	3	5	2	2	1	3	1	1	1	1	1	2	NA	NA	NA	NA	NA	NA	NA	NA	3	3	4	4	4	1	3
196		474618949	base	interview	13678824569	5	5	5	3	3	3	3	3	4	4	3	1	2	2	2	2	1	1	1	1	1	2	1	NA	NA	NA	NA	NA	NA	NA	NA	NA	NA	NA	NA	NA	NA	6	5	3	3	5	2	4
197		474136249	base	interview	13678825069	4	3	2	6	5	5	4	2	4	6	6	6	3	5	4	5	4	3	4	NA	NA	NA	NA	2	4	4	1	4	2	NA	NA	NA	NA	NA	NA	NA	NA	6	5	4	5	4	4	5
198		495421433	base	interview	13678828258	5	5	5	5	5	3	3	2	5	5	4	4	5	5	3	1	1	1	1	1	1	1	1	NA	NA	NA	NA	NA	NA	NA	NA	NA	NA	NA	NA	NA	NA	6	4	3	4	3	2	4
199		496388924	base	interview	13678828373	4	4	5	5	5	5	4	2	4	5	5	5	6	5	2	1	1	1	1	1	1	1	1	NA	NA	NA	NA	NA	NA	NA	NA	NA	NA	NA	NA	NA	NA	4	2	4	3	4	2	4
200		434391749	base	interview	13678832671	6	2	1	6	6	6	6	6	1	5	5	5	5	3	2	2	3	1	1	3	3	3	3	NA	NA	NA	NA	NA	NA	NA	NA	NA	NA	NA	NA	NA	NA	10	2	2	4	2	5	3
201		495578053	base	interview	13678833647	5	4	3	6	5	5	5	5	2	5	5	4	3	4	3	2	1	1	1	1	1	1	1	NA	NA	NA	NA	NA	NA	NA	NA	NA	NA	NA	NA	NA	NA	6	6	6	4	4	5	4
202		496272411	base	interview	13678834170	4	5	4	6	6	6	4	3	5	6	6	6	6	6	5	NA	5	1	5	NA	NA	NA	NA	NA	NA	NA	NA	NA	NA	NA	NA	NA	NA	NA	NA	NA	NA	6	1	1	6	6	1	5
205		496387148	base	interview	13678840049	5	3	3	3	4	3	4	1	5	4	4	2	5	3	4	3	1	3	4	1	1	2	3	NA	NA	NA	NA	NA	NA	NA	NA	NA	NA	NA	NA	NA	NA	5	2	6	5	4	2	4
206		464452346	base	interview	13678841850	NA	NA	NA	6	6	4	3	3	5	4	4	4	4	4	3	1	1	1	2	NA	NA	NA	NA	NA	NA	NA	NA	NA	NA	NA	NA	NA	NA	NA	NA	NA	NA	8	5	6	5	5	5	4
207		496277078	base	interview	13678845192	5	5	5	4	6	6	6	6	6	5	4	4	3	4	4	3	3	4	3	4	5	5	5	NA	NA	NA	NA	NA	NA	NA	4	4	3	3	4	3	NA	5	4	4	3	4	4	3
209		434670642	base	interview	13678880425	1	2	3	6	6	6	6	6	3	6	4	3	1	2	1	1	1	1	1	NA	NA	NA	NA	NA	NA	NA	NA	NA	NA	NA	NA	NA	NA	NA	NA	NA	NA	6	6	6	6	6	5	4
210		496337309	base	interview	13678881389	5	5	5	6	6	6	5	5	1	6	6	5	5	5	3	1	1	3	1	1	1	1	3	NA	NA	NA	NA	NA	NA	NA	NA	NA	NA	NA	NA	NA	NA	8	4	3	4	4	4	5
211		496312700	base	interview	13678881748	5	4	4	6	4	5	4	1	6	4	4	4	5	4	3	1	1	1	2	1	1	1	1	2	1	1	1	1	3	1	NA	NA	NA	NA	NA	NA	NA	5	3	3	5	5	3	5
212		496337467	base	interview	13678882027	5	3	3	4	4	4	4	3	4	5	5	4	4	4	1	1	1	1	1	NA	NA	NA	NA	NA	NA	NA	NA	NA	NA	NA	NA	NA	NA	NA	NA	NA	NA	7	2	2	5	3	5	3
213		496317037	base	interview	13678882605	5	3	6	6	1	1	1	1	6	5	6	6	4	4	4	2	3	2	2	5	5	5	5	2	2	3	1	3	4	NA	NA	NA	NA	NA	NA	NA	NA	4	2	2	2	2	2	4
214		496293121	base	interview	13678882855	4	1	2	4	5	5	6	5	2	4	4	4	4	4	2	2	2	2	2	1	2	1	1	NA	NA	NA	NA	NA	NA	NA	NA	NA	NA	NA	NA	NA	NA	5	5	5	1	4	3	3
215		495023711	base	interview	13678883720	5	1	3	5	3	4	3	2	4	5	5	3	2	5	2	2	2	1	1	1	1	1	1	NA	NA	NA	NA	NA	NA	NA	NA	NA	NA	NA	NA	NA	NA	4	4	4	5	5	2	4
216		496330674	base	interview	13678884529	1	4	1	6	6	6	6	3	5	5	3	1	4	5	2	3	1	1	1	1	1	1	2	NA	NA	NA	NA	NA	NA	NA	NA	NA	NA	NA	NA	NA	NA	4	4	4	4	4	4	4
218		495024942	base	interview	13678885830	5	1	5	4	5	5	4	4	3	5	5	4	4	4	1	3	1	2	1	2	1	1	2	NA	NA	NA	NA	NA	NA	NA	NA	NA	NA	NA	NA	NA	NA	7	5	5	4	4	3	5
220		496355016	base	interview	13678886396	5	6	5	6	5	6	6	2	2	5	5	4	6	3	2	1	3	1	1	NA	NA	NA	NA	NA	NA	NA	NA	NA	NA	NA	NA	NA	NA	NA	NA	NA	NA	7	3	2	5	2	1	4
221		496327808	base	interview	13678887658	4	3	5	5	4	2	2	1	6	5	5	4	5	3	3	2	1	1	1	1	3	3	3	1	1	1	1	1	2	NA	NA	NA	NA	NA	NA	NA	NA	4	2	4	5	4	4	4
224		444021945	base	interview	13678888366	4	4	4	5	4	3	2	1	3	5	5	5	4	3	4	1	1	1	2	NA	NA	NA	NA	NA	NA	NA	NA	NA	NA	NA	NA	NA	NA	NA	NA	NA	NA	7	4	5	4	5	3	3
226		495604885	base	interview	13678888644	4	4	3	6	6	6	6	3	5	5	5	5	5	5	1	1	1	1	1	NA	NA	NA	NA	NA	NA	NA	NA	NA	NA	NA	NA	NA	NA	NA	NA	NA	NA	6	4	6	6	6	4	5
227		495645929	base	interview	13678889067	5	1	3	4	6	6	5	5	3	5	3	3	5	5	3	3	3	3	3	1	1	1	1	NA	NA	NA	NA	NA	NA	NA	NA	NA	NA	NA	NA	NA	NA	7	5	5	5	5	3	5
228		496391155	base	interview	13678889576	4	4	4	4	5	4	4	3	3	5	5	5	5	5	1	1	1	1	1	1	1	1	2	NA	NA	NA	NA	NA	NA	NA	NA	NA	NA	NA	NA	NA	NA	6	3	4	3	4	3	3
230		496390822	base	interview	13678890190	2	2	5	5	2	2	1	1	5	6	6	5	4	3	3	1	1	1	1	1	1	1	1	NA	NA	NA	NA	NA	NA	NA	NA	NA	NA	NA	NA	NA	NA	6	2	4	4	4	2	4
232		413204545	base	interview	13678890336	6	6	6	3	1	1	1	1	6	3	4	2	3	2	1	1	1	1	1	1	1	1	1	3	1	1	1	1	2	1	NA	NA	NA	NA	NA	NA	NA	2	1	1	4	2	1	1
233		496338880	base	interview	13678890851	3	1	1	4	6	6	4	6	2	5	5	5	4	3	3	1	1	1	1	1	1	1	1	NA	NA	NA	NA	NA	NA	NA	NA	NA	NA	NA	NA	NA	NA	6	6	6	5	6	5	4
234		496319765	base	interview	13678891087	6	6	6	4	3	3	4	2	4	4	5	5	4	4	3	3	4	2	2	3	2	1	1	NA	NA	NA	NA	NA	NA	NA	NA	NA	NA	NA	NA	NA	NA	9	4	4	2	2	4	4
235		496390455	base	interview	13678891151	5	4	5	4	3	3	2	2	5	5	5	4	6	5	3	2	1	2	4	1	1	1	2	1	4	2	2	4	4	NA	NA	NA	NA	NA	NA	NA	NA	6	2	2	5	5	2	4
236		496331075	base	interview	13678892319	2	1	4	6	5	5	4	2	5	5	4	5	5	4	3	4	4	3	5	1	1	1	1	1	2	2	1	2	2	1	NA	NA	NA	NA	NA	NA	NA	4	2	4	5	5	1	1
237		496097350	base	interview	13678892654	3	3	2	5	5	4	3	2	4	5	4	3	2	3	1	1	1	1	1	1	1	1	1	NA	NA	NA	NA	NA	NA	NA	NA	NA	NA	NA	NA	NA	NA	6	6	6	6	6	4	4
239		424932149	base	interview	13678893010	6	1	3	4	5	4	3	2	3	5	6	6	4	5	3	3	1	2	4	NA	NA	NA	NA	NA	NA	NA	NA	NA	NA	NA	NA	NA	NA	NA	NA	NA	NA	5	2	2	3	3	2	4
240		496264913	base	interview	13678893242	6	1	2	2	6	6	5	3	1	3	5	5	5	5	3	2	1	2	1	1	1	1	1	NA	NA	NA	NA	NA	NA	NA	NA	NA	NA	NA	NA	NA	NA	9	2	4	4	3	4	5
241		496351436	base	interview	13678893583	3	2	3	4	3	3	2	1	5	4	4	5	3	2	1	1	1	1	1	1	1	1	1	NA	NA	NA	NA	NA	NA	NA	NA	NA	NA	NA	NA	NA	NA	6	2	2	4	4	4	4
243		496254481	base	interview	13678894923	5	5	5	6	6	6	5	5	3	6	5	3	5	3	2	1	1	1	1	1	1	1	1	NA	NA	NA	NA	NA	NA	NA	NA	NA	NA	NA	NA	NA	NA	7	4	4	5	6	3	4
245		495628237	base	interview	13678895288	1	1	1	5	4	4	3	2	5	5	5	5	5	5	2	3	1	1	1	1	1	1	1	NA	NA	NA	NA	NA	NA	NA	NA	NA	NA	NA	NA	NA	NA	4	5	4	5	5	3	5
246		496331270	base	interview	13678895744	5	5	5	5	5	4	4	3	4	4	4	5	5	5	4	4	4	3	4	NA	NA	NA	NA	2	3	3	2	2	2	3	NA	NA	NA	NA	NA	NA	NA	7	1	2	2	2	2	2
247		495968608	base	interview	13678896189	5	4	5	4	3	2	5	2	6	2	3	3	4	4	1	1	2	1	1	1	1	1	3	NA	NA	NA	NA	NA	NA	NA	NA	NA	NA	NA	NA	NA	NA	4	4	3	4	2	3	4
248		496387317	base	interview	13678896784	5	5	5	4	5	5	5	5	2	5	5	5	5	5	3	3	3	3	3	4	4	4	4	NA	NA	NA	NA	NA	NA	NA	NA	NA	NA	NA	NA	NA	NA	6	5	5	NA	NA	4	4
250		495637428	base	interview	13678897208	3	5	3	5	4	5	2	3	3	5	5	5	4	4	1	2	1	1	1	NA	NA	NA	NA	NA	NA	NA	NA	NA	NA	NA	NA	NA	NA	NA	NA	NA	NA	5	4	4	4	4	3	5
252		496233706	base	interview	13678900937	1	1	1	6	3	2	6	2	4	2	2	1	1	1	2	1	1	1	1	1	1	1	1	NA	NA	NA	NA	NA	NA	NA	NA	NA	NA	NA	NA	NA	NA	6	1	4	3	3	3	5
253		496276213	base	interview	13678903470	5	5	1	5	6	5	6	4	5	1	2	4	5	1	4	1	1	2	1	1	1	1	3	NA	NA	NA	NA	NA	NA	NA	NA	NA	NA	NA	NA	NA	NA	7	5	4	6	6	1	4
254		496338690	base	interview	13678903541	4	2	2	5	6	6	6	4	3	4	3	3	4	3	3	3	2	2	1	1	1	1	1	NA	NA	NA	NA	NA	NA	NA	NA	NA	NA	NA	NA	NA	NA	6	4	5	4	6	4	3
255		496279795	base	interview	13678908012	5	1	4	5	3	4	4	1	4	3	4	5	2	3	2	2	1	1	1	2	3	1	4	NA	NA	NA	NA	NA	NA	NA	NA	NA	NA	NA	NA	NA	NA	4	1	3	5	4	2	4
256		444660740	base	interview	13678908280	5	5	5	6	2	2	1	1	6	6	6	5	5	5	3	3	3	1	1	1	1	1	1	NA	NA	NA	NA	NA	NA	NA	NA	NA	NA	NA	NA	NA	NA	2	2	2	5	6	2	3
258		444155143	base	interview	13678908569	2	1	4	6	1	3	2	1	6	4	4	5	5	4	2	2	1	1	1	2	2	3	3	NA	NA	NA	NA	NA	NA	NA	NA	NA	NA	NA	NA	NA	NA	3	1	1	4	2	1	4
259		496388918	base	interview	13678908683	5	5	4	5	4	4	4	3	5	5	5	6	6	5	1	1	1	1	1	NA	NA	NA	NA	NA	NA	NA	NA	NA	NA	NA	NA	NA	NA	NA	NA	NA	NA	3	5	5	4	4	3	4
260		496390271	base	interview	13678908698	6	1	1	5	6	6	4	4	2	2	2	1	3	1	2	1	1	1	1	2	1	1	1	NA	NA	NA	NA	NA	NA	NA	NA	NA	NA	NA	NA	NA	NA	6	6	6	1	2	2	5
263		496390842	base	interview	13678908954	3	3	1	5	6	4	6	3	4	4	2	4	5	3	5	4	3	1	3	1	1	1	4	NA	NA	NA	NA	NA	NA	NA	NA	NA	NA	NA	NA	NA	NA	7	6	6	6	5	3	5
264		496320626	base	interview	13678908981	6	1	1	3	6	6	4	4	3	6	6	6	4	6	3	3	1	1	1	NA	NA	NA	NA	NA	NA	NA	NA	NA	NA	NA	NA	NA	NA	NA	NA	NA	NA	5	1	1	3	3	3	2
265		496301284	base	interview	13678909104	5	5	4	6	6	5	5	1	6	6	6	5	5	5	3	2	2	2	2	1	1	1	1	NA	NA	NA	NA	NA	NA	NA	NA	NA	NA	NA	NA	NA	NA	3	3	3	5	4	3	5
266		496294621	base	interview	13678909121	4	4	4	6	2	2	1	2	5	3	3	2	4	4	5	1	1	1	1	1	1	1	1	NA	NA	NA	NA	NA	NA	NA	NA	NA	NA	NA	NA	NA	NA	6	5	4	5	5	3	2
267		495529169	base	interview	13678909170	5	1	4	6	6	6	6	5	4	5	5	5	4	4	3	2	1	1	1	2	1	1	1	NA	NA	NA	NA	NA	NA	NA	NA	NA	NA	NA	NA	NA	NA	7	5	6	5	6	4	5
268		495616957	base	interview	13678909252	6	6	2	1	6	6	6	6	1	6	6	6	6	6	2	2	1	1	1	NA	NA	NA	NA	NA	NA	NA	NA	NA	NA	NA	NA	NA	NA	NA	NA	NA	NA	6	6	6	1	1	5	5
269		443814446	base	interview	13678909299	6	4	3	6	6	6	6	6	4	6	6	6	3	5	3	4	1	1	3	4	1	4	5	NA	NA	NA	NA	NA	NA	NA	NA	NA	NA	NA	NA	NA	NA	6	2	2	5	4	2	4
270		496385087	base	interview	13678909398	5	1	2	6	5	6	5	3	4	4	2	3	5	2	1	1	1	1	1	NA	NA	NA	NA	NA	NA	NA	NA	NA	NA	NA	NA	NA	NA	NA	NA	NA	NA	6	4	5	4	5	3	3
271		495523879	base	interview	13678909435	4	4	2	2	5	5	5	5	5	2	4	NA	3	4	3	2	2	2	1	1	1	1	1	NA	NA	NA	NA	NA	NA	NA	NA	NA	NA	NA	NA	NA	NA	7	4	4	4	4	2	3
272		495173061	base	interview	13678909488	1	1	1	6	4	5	5	2	4	1	1	1	1	1	1	1	1	1	1	NA	NA	NA	NA	NA	NA	NA	NA	NA	NA	NA	NA	NA	NA	NA	NA	NA	NA	4	6	6	4	3	3	5
273		496233065	base	interview	13678909506	5	3	3	4	4	4	3	2	4	6	6	6	4	4	1	1	1	1	1	NA	NA	NA	NA	NA	NA	NA	NA	NA	NA	NA	NA	NA	NA	NA	NA	NA	NA	7	1	4	6	6	4	5
274		495626585	base	interview	13678909603	3	3	4	5	6	6	6	5	2	6	6	6	5	5	1	2	1	1	1	1	1	1	1	NA	NA	NA	NA	NA	NA	NA	NA	NA	NA	NA	NA	NA	NA	9	2	4	2	3	5	5
275		404112943	base	interview	13678909638	4	3	3	5	3	3	4	2	5	1	1	1	1	1	2	2	1	1	1	1	1	1	1	NA	NA	NA	NA	NA	NA	NA	NA	NA	NA	NA	NA	NA	NA	5	5	5	5	5	4	5
276		495455379	base	interview	13678909698	4	4	5	6	6	6	6	5	2	5	5	5	4	5	4	2	3	1	1	3	4	4	4	NA	NA	NA	NA	NA	NA	NA	1	3	1	3	3	2	NA	8	2	5	3	5	4	4
277		496333532	base	interview	13678909766	3	3	3	5	6	6	6	4	2	4	4	4	4	4	1	2	1	1	1	NA	NA	NA	NA	NA	NA	NA	NA	NA	NA	NA	NA	NA	NA	NA	NA	NA	NA	9	5	5	5	5	3	3
279		495052874	base	interview	13678909878	5	5	5	6	6	6	3	6	6	5	5	5	5	5	3	3	3	3	3	4	4	4	4	3	1	3	1	3	3	NA	NA	NA	NA	NA	NA	NA	NA	6	3	5	5	5	5	5
280		496335983	base	interview	13678909997	2	1	2	4	4	3	3	2	3	6	2	2	2	2	1	1	1	1	1	NA	NA	NA	NA	NA	NA	NA	NA	NA	NA	NA	NA	NA	NA	NA	NA	NA	NA	5	1	1	1	1	1	1
282		496157417	base	interview	13678910060	5	3	4	5	2	5	3	1	5	5	5	4	3	4	3	2	1	3	1	3	2	3	4	1	1	1	1	1	2	NA	NA	NA	NA	NA	NA	NA	NA	3	1	1	6	3	1	1
283		495599107	base	interview	13678910205	5	1	1	6	6	6	6	6	1	3	3	3	3	3	1	1	1	1	1	1	1	1	1	NA	NA	NA	NA	NA	NA	NA	NA	NA	NA	NA	NA	NA	NA	6	6	5	3	3	5	5
284		495043614	base	interview	13678910309	4	3	3	6	4	2	2	1	5	6	6	4	4	3	3	2	2	1	2	1	1	1	1	2	1	1	1	4	2	NA	NA	NA	NA	NA	NA	NA	NA	7	2	3	5	4	2	4
285		464630343	base	interview	13678910394	6	5	4	6	6	6	6	3	5	6	6	5	5	5	2	1	1	1	3	1	1	1	1	NA	NA	NA	NA	NA	NA	NA	NA	NA	NA	NA	NA	NA	NA	7	5	5	5	5	5	5
286		495586701	base	interview	13678910557	1	5	2	5	5	5	4	4	4	5	5	4	4	4	3	3	1	1	1	1	NA	1	2	NA	NA	NA	NA	NA	NA	NA	NA	NA	NA	NA	NA	NA	NA	7	5	6	6	6	4	5
287		474501540	base	interview	13678910599	6	6	5	4	5	5	4	4	3	6	6	2	1	5	4	1	1	1	1	1	1	1	1	NA	NA	NA	NA	NA	NA	NA	NA	NA	NA	NA	NA	NA	NA	6	1	1	3	1	3	1
289		434532645	base	interview	13678910720	6	5	1	5	5	5	4	4	3	5	4	4	5	1	3	1	1	1	1	NA	NA	NA	NA	NA	NA	NA	NA	NA	NA	NA	NA	NA	NA	NA	NA	NA	NA	6	4	4	6	6	4	4
290		496332123	base	interview	13678910812	4	5	5	6	6	6	5	5	2	5	5	6	4	4	2	2	2	1	2	NA	NA	NA	NA	NA	NA	NA	NA	NA	NA	NA	NA	NA	NA	NA	NA	NA	NA	7	6	6	5	6	4	5
291		495159224	base	interview	13678910938	3	3	4	6	6	6	6	5	2	5	5	5	4	4	2	2	1	1	1	4	3	3	4	NA	NA	NA	NA	NA	NA	NA	NA	NA	NA	NA	NA	NA	NA	6	4	4	4	4	3	3
292		483904943	base	interview	13678911272	5	5	5	5	5	4	3	2	5	6	6	5	3	3	1	1	1	1	1	1	1	1	1	NA	NA	NA	NA	NA	NA	NA	NA	NA	NA	NA	NA	NA	NA	7	4	4	6	5	4	5
293		484518049	base	interview	13678911288	4	4	4	6	5	4	2	1	6	4	4	4	4	4	1	1	1	1	1	1	3	3	1	1	2	1	1	1	3	NA	NA	NA	NA	NA	NA	NA	NA	6	6	6	6	6	5	5
294		434918449	base	interview	13678911339	5	3	3	6	6	6	6	4	4	6	6	6	5	5	1	2	2	1	2	NA	NA	NA	NA	NA	NA	NA	NA	NA	NA	NA	NA	NA	NA	NA	NA	NA	NA	3	6	6	6	6	5	5
295		496339089	base	interview	13678911341	2	3	4	1	2	3	4	5	6	1	2	3	4	5	5	4	3	2	3	6	5	4	3	2	3	4	5	4	3	2	NA	NA	NA	NA	NA	NA	NA	7	2	3	4	3	2	3
296		496247761	base	interview	13678911645	5	5	5	6	6	6	6	6	4	6	6	5	5	5	3	4	5	4	3	1	1	1	1	NA	NA	NA	NA	NA	NA	NA	1	1	1	1	3	3	NA	8	6	6	4	6	5	5
297		496321525	base	interview	13678911663	4	4	4	5	4	4	3	3	5	5	5	6	2	2	1	1	1	1	1	NA	NA	NA	NA	NA	NA	NA	NA	NA	NA	NA	NA	NA	NA	NA	NA	NA	NA	6	2	3	3	3	3	4
298		496259752	base	interview	13678911689	6	4	2	6	6	6	6	6	3	5	5	5	5	5	4	1	1	1	1	3	1	2	2	NA	NA	NA	NA	NA	NA	NA	NA	NA	NA	NA	NA	NA	NA	9	6	6	6	6	3	5
300		495025710	base	interview	13678911836	1	1	1	6	6	6	6	1	2	6	6	6	4	2	3	3	1	1	1	NA	NA	NA	NA	NA	NA	NA	NA	NA	NA	NA	NA	NA	NA	NA	NA	NA	NA	6	6	4	6	6	5	5
301		496352196	base	interview	13678911846	3	3	3	6	6	6	6	6	2	5	5	5	3	5	3	1	1	1	1	NA	NA	NA	NA	NA	NA	NA	NA	NA	NA	NA	NA	NA	NA	NA	NA	NA	NA	8	5	5	3	3	3	5
307		496389978	base	interview	13678912513	5	4	2	4	6	6	3	3	4	6	6	5	3	6	3	2	1	1	1	2	2	2	1	NA	NA	NA	NA	NA	NA	NA	NA	NA	NA	NA	NA	NA	NA	5	1	6	3	3	1	5
308		495661347	base	interview	13678912708	2	4	4	2	1	1	1	1	6	5	5	3	3	4	1	1	1	1	1	NA	NA	NA	NA	NA	NA	NA	NA	NA	NA	NA	NA	NA	NA	NA	NA	NA	NA	1	1	1	3	3	3	5
309		495052328	base	interview	13678912898	5	4	1	6	6	6	6	6	2	5	5	5	6	5	5	5	3	2	3	NA	NA	NA	NA	NA	NA	NA	NA	NA	NA	NA	NA	NA	NA	NA	NA	NA	NA	7	1	1	4	1	5	5
310		474156847	base	interview	13678912967	5	5	5	4	3	2	2	2	4	6	6	6	6	6	3	1	3	1	5	1	1	2	2	NA	NA	NA	NA	NA	NA	NA	NA	NA	NA	NA	NA	NA	NA	6	4	5	4	4	4	4
312		464020945	base	interview	13678913025	5	4	5	6	6	6	3	4	4	6	5	5	3	5	4	2	1	1	4	NA	NA	NA	NA	1	1	1	1	1	6	NA	NA	NA	NA	NA	NA	NA	NA	7	1	2	6	2	4	4
314		434336048	base	interview	13678913354	6	6	6	3	5	3	4	5	5	6	6	6	4	5	1	2	1	1	2	NA	NA	NA	NA	NA	NA	NA	NA	NA	NA	NA	NA	NA	NA	NA	NA	NA	NA	4	1	1	2	2	3	3
315		496324756	base	interview	13678913387	6	1	1	6	6	6	6	6	1	6	6	6	6	6	5	2	1	1	1	1	1	1	6	NA	NA	NA	NA	NA	NA	NA	1	1	1	6	1	1	NA	8	1	1	1	1	5	5
316		496390780	base	interview	13678913486	4	3	2	6	6	5	5	4	3	5	5	2	4	2	1	1	1	1	1	2	3	3	2	NA	NA	NA	NA	NA	NA	NA	NA	NA	NA	NA	NA	NA	NA	4	5	5	4	4	5	5
317		484618443	base	interview	13678913506	4	2	2	5	5	5	5	5	3	5	5	5	4	3	1	1	1	1	1	1	1	1	1	NA	NA	NA	NA	NA	NA	NA	NA	NA	NA	NA	NA	NA	NA	6	2	3	3	3	4	5
318		444751545	base	interview	13678913684	NA	1	1	5	6	6	6	5	2	5	5	6	5	5	1	1	1	1	1	1	1	1	1	NA	NA	NA	NA	NA	NA	NA	NA	NA	NA	NA	NA	NA	NA	6	4	6	2	6	5	5
319		496288173	base	interview	13678913972	5	4	4	5	3	2	5	4	4	5	3	2	5	4	3	3	5	4	3	4	3	6	3	NA	NA	NA	NA	NA	NA	NA	NA	NA	NA	NA	NA	NA	NA	7	4	5	5	4	4	2
320		414500149	base	interview	13678914113	5	3	1	6	6	6	6	3	3	6	6	6	4	3	1	1	1	1	1	NA	NA	NA	NA	NA	NA	NA	NA	NA	NA	NA	NA	NA	NA	NA	NA	NA	NA	6	6	6	6	6	3	5
321		496256387	base	interview	13678914117	4	4	4	6	6	5	3	3	3	5	6	6	4	4	3	4	4	2	2	1	1	1	1	NA	NA	NA	NA	NA	NA	NA	NA	NA	NA	NA	NA	NA	NA	7	5	5	5	5	3	4
322		484491745	base	interview	13678914203	5	3	3	6	5	6	6	4	4	6	6	6	4	6	3	3	4	4	5	NA	NA	NA	NA	NA	NA	NA	NA	NA	NA	NA	1	1	1	2	3	2	NA	9	6	6	5	5	5	4
323		496315927	base	interview	13678914244	4	3	4	6	2	2	3	3	6	6	6	6	5	5	5	3	2	1	4	1	1	1	1	2	1	1	1	1	3	NA	NA	NA	NA	NA	NA	NA	NA	5	3	4	6	4	3	3
324		496250246	base	interview	13678914524	4	4	5	4	2	3	1	1	6	6	6	4	6	6	3	2	1	1	4	NA	NA	NA	NA	NA	NA	NA	NA	NA	NA	NA	NA	NA	NA	NA	NA	NA	NA	4	1	2	4	5	4	5
325		464410847	base	interview	13678914703	6	1	1	6	6	6	6	6	6	6	6	6	6	6	4	3	4	2	1	6	5	6	4	NA	NA	NA	NA	NA	NA	NA	1	4	1	5	1	4	NA	5	6	6	6	6	5	5
326		424306640	base	interview	13678914740	5	4	4	5	2	4	2	1	6	5	5	6	6	3	1	2	1	1	5	NA	NA	NA	NA	NA	NA	NA	NA	NA	NA	NA	NA	NA	NA	NA	NA	NA	NA	4	1	1	6	4	5	5
327		414052741	base	interview	13678914740	5	3	5	6	2	2	1	1	6	5	4	6	4	1	1	1	1	1	1	1	1	1	4	NA	NA	NA	NA	NA	NA	NA	NA	NA	NA	NA	NA	NA	NA	5	5	5	2	4	1	4
328		496389699	base	interview	13678914774	5	5	2	6	3	3	3	1	6	5	5	5	6	6	3	1	1	1	1	1	1	1	1	1	1	1	1	1	2	NA	NA	NA	NA	NA	NA	NA	NA	5	2	2	4	2	3	3
329		496389482	base	interview	13678914889	4	1	1	5	4	5	3	1	5	5	5	5	4	4	3	2	2	1	1	1	2	1	1	NA	NA	NA	NA	NA	NA	NA	NA	NA	NA	NA	NA	NA	NA	3	2	2	6	2	1	2
330		496338396	base	interview	13678915073	3	4	4	6	5	5	4	3	4	5	5	5	4	4	3	2	1	1	1	1	1	1	1	NA	NA	NA	NA	NA	NA	NA	NA	NA	NA	NA	NA	NA	NA	6	4	4	5	5	3	5
331		444821342	base	interview	13678915337	3	3	2	5	4	4	4	6	6	5	5	6	4	3	2	3	1	1	1	NA	NA	NA	NA	2	1	1	1	NA	4	NA	NA	NA	NA	NA	NA	NA	NA	3	4	6	6	5	3	4
332		444716142	base	interview	13678915452	5	1	4	6	6	6	2	4	4	4	3	4	4	3	2	3	1	1	1	1	1	1	1	1	1	1	1	1	2	NA	NA	NA	NA	NA	NA	NA	NA	8	2	4	2	2	3	3
334		495235221	base	interview	13678916223	5	5	5	6	6	6	6	3	3	6	6	6	3	4	2	3	1	1	1	4	3	3	3	NA	NA	NA	NA	NA	NA	NA	NA	NA	NA	NA	NA	NA	NA	5	4	4	2	3	5	5
335		496351823	base	interview	13678916226	6	1	1	1	6	6	6	6	1	6	6	6	6	6	1	1	1	1	1	5	5	5	5	NA	NA	NA	NA	NA	NA	NA	NA	NA	NA	NA	NA	NA	NA	11	6	6	3	3	5	3
336		444840541	base	interview	13678916321	4	4	4	6	6	6	6	6	6	6	6	6	6	6	2	1	2	1	2	NA	NA	NA	NA	NA	NA	NA	NA	NA	NA	NA	NA	NA	NA	NA	NA	NA	NA	6	5	4	5	4	5	5
337		496336904	base	interview	13678916562	4	4	4	6	6	6	5	5	4	6	6	6	5	6	1	1	1	1	1	NA	NA	NA	NA	NA	NA	NA	NA	NA	NA	NA	NA	NA	NA	NA	NA	NA	NA	5	6	6	6	6	4	5
338		496282423	base	interview	13678916772	4	4	4	1	1	NA	4	6	4	6	6	3	1	5	2	1	1	1	1	1	1	1	1	NA	NA	NA	NA	NA	NA	NA	NA	NA	NA	NA	NA	NA	NA	6	5	5	3	5	1	3
339		444521947	base	interview	13678916858	4	4	5	5	1	1	1	1	6	5	5	6	6	6	4	5	5	5	5	1	1	1	1	3	3	2	1	1	5	NA	NA	NA	NA	NA	NA	NA	NA	4	1	1	5	3	4	5
340		496331884	base	interview	13678917025	5	4	4	6	6	6	6	6	1	6	6	6	4	4	2	1	1	1	1	1	1	3	4	NA	NA	NA	NA	NA	NA	NA	NA	NA	NA	NA	NA	NA	NA	7	4	5	4	4	4	5
342		495234899	base	interview	13678917194	5	5	3	6	6	6	6	3	4	6	6	6	6	5	2	3	2	1	1	NA	NA	NA	NA	NA	NA	NA	NA	NA	NA	NA	NA	NA	NA	NA	NA	NA	NA	5	5	5	5	5	5	5
343		496352822	base	interview	13678917401	2	2	2	4	5	5	4	3	4	2	2	2	2	2	1	1	1	1	1	NA	NA	NA	NA	NA	NA	NA	NA	NA	NA	NA	NA	NA	NA	NA	NA	NA	NA	5	5	5	5	5	4	2
344		496285252	base	interview	13678917513	5	5	5	5	3	2	2	1	6	5	6	5	5	5	5	3	2	3	5	3	1	1	3	2	1	1	1	1	3	NA	NA	NA	NA	NA	NA	NA	NA	3	5	2	6	6	2	2
345		444181249	base	interview	13678917547	5	4	3	6	6	6	5	3	4	4	6	3	4	3	3	1	1	1	1	NA	NA	NA	NA	NA	NA	NA	NA	NA	NA	NA	NA	NA	NA	NA	NA	NA	NA	7	4	5	4	5	3	5
346		414981247	base	interview	13678917741	5	3	2	5	2	2	1	1	6	6	5	4	2	3	3	3	1	1	1	NA	NA	NA	NA	NA	NA	NA	NA	NA	NA	NA	NA	NA	NA	NA	NA	NA	NA	5	4	3	5	4	3	4
347		496306149	base	interview	13678917803	2	3	5	3	2	1	1	1	6	6	6	6	5	5	5	3	1	2	5	1	1	1	1	1	6	3	1	3	3	NA	NA	NA	NA	NA	NA	NA	NA	6	3	3	5	3	3	5
350		474501548	base	interview	13678918186	5	3	5	6	3	2	1	1	6	5	6	5	5	4	3	1	1	1	1	1	2	2	2	NA	NA	NA	NA	NA	NA	NA	NA	NA	NA	NA	NA	NA	NA	7	2	2	5	2	3	5
351		495014124	base	interview	13678918307	5	3	3	5	5	6	4	6	4	5	5	5	4	5	3	1	2	1	1	1	1	1	1	NA	NA	NA	NA	NA	NA	NA	NA	NA	NA	NA	NA	NA	NA	6	2	2	5	4	2	4
352		484251546	base	interview	13678918337	6	5	6	1	1	1	1	1	6	6	6	6	4	2	2	1	1	1	1	1	1	1	1	1	1	1	1	1	5	5	NA	NA	NA	NA	NA	NA	NA	6	1	1	6	6	3	5
353		496327025	base	interview	13678918401	4	4	3	5	5	5	5	3	3	5	3	4	4	3	1	2	1	1	4	1	1	1	1	NA	NA	NA	NA	NA	NA	NA	NA	NA	NA	NA	NA	NA	NA	6	4	4	5	5	3	5
354		496291580	base	interview	13678918636	5	3	2	4	6	6	5	5	3	6	5	6	4	5	1	1	1	1	1	1	1	1	1	NA	NA	NA	NA	NA	NA	NA	NA	NA	NA	NA	NA	NA	NA	6	5	6	3	3	3	5
355		496311894	base	interview	13678918649	2	5	4	6	3	4	3	1	6	5	4	3	3	3	4	3	1	1	1	2	1	1	1	NA	NA	NA	NA	NA	NA	NA	NA	NA	NA	NA	NA	NA	NA	6	4	4	6	6	4	4
356		495434142	base	interview	13678919087	5	5	4	5	5	5	4	3	3	6	6	6	4	6	4	3	2	1	2	NA	NA	NA	NA	NA	NA	NA	NA	NA	NA	NA	NA	NA	NA	NA	NA	NA	NA	6	5	3	6	4	3	4
357		494736541	base	interview	13678919240	3	3	3	4	3	3	4	2	5	4	4	4	3	3	2	3	3	3	4	NA	NA	NA	NA	2	1	1	1	1	1	1	NA	NA	NA	NA	NA	NA	NA	7	2	3	5	4	2	3
358		495149723	base	interview	13678919315	4	4	6	6	5	6	6	5	2	6	5	4	4	4	2	3	1	1	1	NA	NA	NA	NA	NA	NA	NA	NA	NA	NA	NA	NA	NA	NA	NA	NA	NA	NA	6	5	4	3	3	4	4
359		496351665	base	interview	13678919567	4	NA	3	5	5	6	6	3	3	4	4	4	6	1	1	1	1	1	1	1	1	1	1	NA	NA	NA	NA	NA	NA	NA	NA	NA	NA	NA	NA	NA	NA	6	3	3	NA	NA	3	5
361		496387554	base	interview	13678920174	5	5	4	4	4	4	3	5	4	3	3	4	3	4	2	1	1	1	1	NA	NA	NA	NA	1	1	1	1	1	2	NA	NA	NA	NA	NA	NA	NA	NA	5	3	5	4	5	4	5
362		496387378	base	interview	13678920241	3	4	4	6	6	6	3	2	5	6	5	5	3	4	4	1	1	1	1	NA	NA	NA	NA	NA	NA	NA	NA	NA	NA	NA	NA	NA	NA	NA	NA	NA	NA	5	3	5	4	5	2	4
363		495637917	base	interview	13678920382	3	3	4	5	1	1	2	1	6	6	6	4	5	5	3	3	1	2	1	3	1	1	3	NA	NA	NA	NA	NA	NA	NA	NA	NA	NA	NA	NA	NA	NA	2	1	1	5	2	2	5
364		496388431	base	interview	13678920429	6	5	4	6	6	6	6	5	2	5	5	6	5	5	5	4	3	2	5	1	1	1	1	NA	NA	NA	NA	NA	NA	NA	NA	NA	NA	NA	NA	NA	NA	6	4	4	5	5	4	5
365		495229455	base	interview	13678920509	4	4	4	6	6	6	6	4	4	6	6	6	4	4	4	1	1	1	1	NA	NA	NA	NA	NA	NA	NA	NA	NA	NA	NA	NA	NA	NA	NA	NA	NA	NA	6	1	1	1	1	5	4
366		414940640	base	interview	13678921302	4	4	2	5	5	6	5	4	2	6	5	6	4	3	2	1	2	2	2	NA	NA	NA	NA	NA	NA	NA	NA	NA	NA	NA	NA	NA	NA	NA	NA	NA	NA	3	4	5	4	5	4	5
367		496390214	base	interview	13678921408	3	3	4	6	4	4	3	2	5	3	4	4	4	3	2	1	1	1	2	NA	NA	NA	NA	1	1	1	1	1	3	NA	NA	NA	NA	NA	NA	NA	NA	7	4	4	5	4	3	4
368		496354922	base	interview	13678921715	4	3	2	4	2	2	2	2	4	5	6	3	2	2	2	2	1	1	2	NA	NA	NA	NA	NA	NA	NA	NA	NA	NA	NA	NA	NA	NA	NA	NA	NA	NA	5	4	4	4	4	3	4
370		495640592	base	interview	13678921869	4	4	4	4	2	2	1	1	6	5	5	5	1	5	2	1	1	1	1	5	5	5	5	NA	NA	NA	NA	NA	NA	NA	NA	NA	NA	NA	NA	NA	NA	NA	1	1	3	3	4	1
371		495650969	base	interview	13678921878	5	2	2	4	5	4	4	2	2	6	5	5	4	5	2	1	1	1	1	1	1	1	1	1	1	1	1	1	1	3	NA	NA	NA	NA	NA	NA	NA	6	1	1	4	4	3	5
372		496237646	base	interview	13678921951	4	5	5	5	6	5	3	4	3	3	2	3	3	1	4	2	1	2	2	2	4	4	2	3	3	4	1	3	5	NA	NA	NA	NA	NA	NA	NA	NA	7	4	5	5	4	3	4
373		495562123	base	interview	13678922297	5	1	2	4	6	6	4	6	1	3	3	3	5	2	3	2	1	1	1	1	1	1	1	NA	NA	NA	NA	NA	NA	NA	NA	NA	NA	NA	NA	NA	NA	11	6	6	3	6	2	5
374		464921341	base	interview	13678922349	5	5	5	6	6	6	6	3	3	6	6	6	5	5	3	2	1	1	1	NA	NA	NA	NA	2	1	1	1	1	3	NA	NA	NA	NA	NA	NA	NA	NA	8	5	3	6	2	5	4
375		495582691	base	interview	13678922448	5	1	6	6	5	4	5	1	6	5	5	3	4	5	2	1	1	1	1	1	1	1	4	NA	NA	NA	NA	NA	NA	NA	NA	NA	NA	NA	NA	NA	NA	6	2	3	2	3	1	5
377		496260134	base	interview	13678923384	5	2	5	6	6	6	6	4	1	3	3	3	4	4	1	1	1	1	1	1	1	1	1	NA	NA	NA	NA	NA	NA	NA	NA	NA	NA	NA	NA	NA	NA	6	6	6	1	6	1	5
378		495204075	base	interview	13678923786	4	4	4	5	5	5	3	2	3	5	5	5	5	5	3	2	3	3	3	NA	NA	NA	NA	1	1	1	1	1	2	1	NA	NA	NA	NA	NA	NA	NA	6	5	5	5	5	2	3
379		424389042	base	interview	13678923840	6	2	1	6	5	6	5	5	3	4	4	4	4	4	1	2	1	1	1	NA	NA	NA	NA	NA	NA	NA	NA	NA	NA	NA	NA	NA	NA	NA	NA	NA	NA	6	4	6	4	4	5	3
381		495336465	base	interview	13678924116	3	4	3	3	4	4	5	2	4	5	4	6	3	1	1	1	1	1	1	NA	NA	NA	NA	1	1	1	1	1	2	NA	NA	NA	NA	NA	NA	NA	NA	6	1	1	4	4	4	4
384		496332390	base	interview	13678924211	4	4	4	6	6	6	6	6	1	3	4	5	4	4	3	2	3	3	2	NA	NA	NA	NA	NA	NA	NA	NA	NA	NA	NA	NA	NA	NA	NA	NA	NA	NA	4	6	6	1	6	5	5
386		496388706	base	interview	13678924641	4	4	1	6	6	6	5	4	3	3	3	3	4	2	1	1	1	1	1	1	1	1	1	NA	NA	NA	NA	NA	NA	NA	NA	NA	NA	NA	NA	NA	NA	6	5	5	3	4	2	4
387		496390133	base	interview	13678924686	4	3	3	4	6	6	5	2	4	4	4	4	4	4	3	1	1	1	1	2	2	2	2	NA	NA	NA	NA	NA	NA	NA	NA	NA	NA	NA	NA	NA	NA	8	5	5	4	6	4	5
388		403644147	base	interview	13678924887	5	5	4	4	3	3	4	2	5	5	5	5	5	5	3	3	2	4	4	3	3	3	3	1	4	1	1	1	2	1	NA	NA	NA	NA	NA	NA	NA	3	4	4	5	5	2	3
389		495648265	base	interview	13678925146	6	6	6	6	6	6	5	1	5	6	6	6	3	1	4	1	1	1	1	1	1	1	1	NA	NA	NA	NA	NA	NA	NA	NA	NA	NA	NA	NA	NA	NA	5	5	5	5	5	5	5
390		495664917	base	interview	13678925250	1	2	5	6	6	6	6	6	6	6	6	6	6	6	1	1	2	2	1	NA	NA	NA	NA	NA	NA	NA	NA	NA	NA	NA	NA	NA	NA	NA	NA	NA	NA	3	6	6	1	1	5	5
391		403764742	base	interview	13678925461	5	5	5	6	5	5	4	3	5	6	6	4	5	4	3	1	1	1	1	NA	NA	NA	NA	NA	NA	NA	NA	NA	NA	NA	NA	NA	NA	NA	NA	NA	NA	6	1	1	6	6	4	5
393		496246122	base	interview	13678925744	5	5	6	6	6	6	6	6	1	5	5	5	5	5	3	1	1	4	1	NA	NA	NA	NA	NA	NA	NA	NA	NA	NA	NA	NA	NA	NA	NA	NA	NA	NA	8	6	6	6	6	4	5
394		496354833	base	interview	13678925839	4	3	5	5	3	1	1	1	6	5	5	3	5	5	4	4	1	3	1	NA	NA	NA	NA	4	1	1	1	1	2	NA	NA	NA	NA	NA	NA	NA	NA	3	4	5	5	5	3	3
395		424051049	base	interview	13678925865	4	4	5	2	1	1	1	1	6	6	6	2	6	3	2	2	1	1	1	1	2	2	1	NA	NA	NA	NA	NA	NA	NA	NA	NA	NA	NA	NA	NA	NA	4	1	1	6	6	4	5
396		496333086	base	interview	13678925894	5	5	5	4	4	3	2	1	3	6	6	5	4	5	3	2	2	2	2	1	1	1	1	NA	NA	NA	NA	NA	NA	NA	NA	NA	NA	NA	NA	NA	NA	7	2	2	2	3	4	5
397		495485570	base	interview	13678926488	4	3	3	1	2	1	6	5	1	5	5	2	2	3	1	1	1	1	1	1	1	1	1	NA	NA	NA	NA	NA	NA	NA	NA	NA	NA	NA	NA	NA	NA	8	1	2	4	4	2	5
398		496389936	base	interview	13678927019	4	6	6	3	3	3	5	4	3	4	3	6	4	4	3	2	2	3	2	NA	NA	NA	NA	NA	NA	NA	NA	NA	NA	NA	NA	NA	NA	NA	NA	NA	NA	7	6	6	3	4	3	2
399		444688244	base	interview	13678927277	4	4	4	6	2	4	1	1	6	3	3	4	3	2	4	3	5	3	4	3	3	4	3	1	1	1	1	2	2	NA	NA	NA	NA	NA	NA	NA	NA	5	3	3	5	4	3	4
400		434716648	base	interview	13678927342	4	4	4	4	3	3	2	2	6	6	5	3	5	3	3	5	1	3	1	NA	NA	NA	NA	NA	NA	NA	NA	NA	NA	NA	NA	NA	NA	NA	NA	NA	NA	3	4	4	5	5	2	4
401		474660448	base	interview	13678927723	4	2	3	4	1	1	1	1	6	5	5	5	3	3	3	2	2	1	1	NA	NA	NA	NA	1	1	3	1	1	4	NA	NA	NA	NA	NA	NA	NA	NA	4	1	1	4	4	1	3
402		496357380	base	interview	13678927822	6	6	6	6	6	5	3	4	3	6	6	6	4	5	2	4	3	1	2	5	5	5	5	NA	NA	NA	NA	NA	NA	NA	NA	NA	NA	NA	NA	NA	NA	3	6	6	6	6	2	2
403		424196747	base	interview	13678927855	5	3	1	6	6	5	5	6	2	6	6	4	5	4	3	3	2	2	1	NA	NA	NA	NA	NA	NA	NA	NA	NA	NA	NA	NA	NA	NA	NA	NA	NA	NA	6	2	4	4	4	4	5
405		496332628	base	interview	13678928157	6	1	1	3	6	6	6	4	3	6	6	6	6	6	1	3	3	1	1	NA	NA	NA	NA	NA	NA	NA	NA	NA	NA	NA	1	2	1	1	1	1	NA	3	1	2	1	1	4	4
406		414921248	base	interview	13678928201	3	3	4	6	6	6	3	1	5	4	3	4	5	3	5	3	1	1	1	1	1	1	1	NA	NA	NA	NA	NA	NA	NA	NA	NA	NA	NA	NA	NA	NA	6	3	2	4	3	2	4
407		464078148	base	interview	13678928866	5	4	5	6	5	6	6	6	1	6	6	5	6	6	3	3	1	1	4	1	1	1	1	NA	NA	NA	NA	NA	NA	NA	NA	NA	NA	NA	NA	NA	NA	3	6	6	6	6	5	5
408		494436840	base	interview	13678929625	4	5	4	6	5	5	4	1	5	5	5	5	5	5	3	1	1	1	3	NA	NA	NA	NA	1	1	1	1	NA	3	1	NA	NA	NA	NA	NA	NA	NA	4	6	6	6	6	3	5
410		495395507	base	interview	13678929805	5	3	2	6	2	3	3	1	5	5	5	5	5	4	3	1	1	1	1	NA	NA	NA	NA	NA	NA	NA	NA	NA	NA	NA	NA	NA	NA	NA	NA	NA	NA	8	6	6	6	5	4	5
412		496232047	base	interview	13678930082	6	1	1	6	6	6	6	4	3	6	6	6	5	6	2	1	1	1	1	6	6	6	6	NA	NA	NA	NA	NA	NA	NA	NA	NA	NA	NA	NA	NA	NA	6	6	6	4	4	5	3
413		484870448	base	interview	13678930665	2	2	2	3	3	3	3	3	3	4	3	3	4	3	3	3	3	2	2	NA	NA	NA	NA	2	2	2	3	3	3	NA	NA	NA	NA	NA	NA	NA	NA	2	2	2	2	2	2	2
414		495028465	base	interview	13678932039	5	4	5	4	4	5	4	5	4	4	5	4	4	4	3	2	1	2	2	1	4	4	1	NA	NA	NA	NA	NA	NA	NA	NA	NA	NA	NA	NA	NA	NA	6	5	5	5	5	3	4
415		414582245	base	interview	13678932443	5	1	5	4	5	5	3	4	4	6	6	6	3	2	3	1	1	1	1	NA	NA	NA	NA	NA	NA	NA	NA	NA	NA	NA	NA	NA	NA	NA	NA	NA	NA	4	6	6	6	6	5	5
418		496254450	base	interview	13678933140	5	1	3	4	6	6	6	3	3	6	6	1	1	3	1	1	1	1	1	1	1	1	1	NA	NA	NA	NA	NA	NA	NA	NA	NA	NA	NA	NA	NA	NA	4	2	2	3	3	1	1
419		474881542	base	interview	13678933256	5	3	1	6	6	6	4	3	3	6	6	6	5	5	2	2	1	1	1	1	1	1	1	NA	NA	NA	NA	NA	NA	NA	NA	NA	NA	NA	NA	NA	NA	6	3	2	4	2	3	3
420		496335789	base	interview	13678933753	6	4	3	6	5	5	5	5	2	6	6	6	5	6	4	5	3	3	4	1	1	1	4	NA	NA	NA	NA	NA	NA	NA	NA	NA	NA	NA	NA	NA	NA	9	2	2	2	2	5	5
421		404491344	base	interview	13678934396	5	1	2	6	6	6	6	6	1	3	4	6	3	1	2	3	2	2	2	NA	NA	NA	NA	NA	NA	NA	NA	NA	NA	NA	NA	NA	NA	NA	NA	NA	NA	6	6	6	3	5	1	5
422		496338509	base	interview	13678935109	5	5	3	6	5	5	3	4	4	5	4	3	4	5	2	3	1	1	1	1	1	1	1	NA	NA	NA	NA	NA	NA	NA	NA	NA	NA	NA	NA	NA	NA	8	5	5	5	5	3	4
424		495532525	base	interview	13678937702	4	5	2	5	5	4	5	2	5	5	5	5	5	4	2	1	1	1	1	1	1	1	1	NA	NA	NA	NA	NA	NA	NA	NA	NA	NA	NA	NA	NA	NA	6	3	4	6	6	3	4
425		495190923	base	interview	13678939131	5	3	5	5	2	2	6	1	6	6	6	4	4	5	3	2	1	4	4	4	5	5	4	2	1	2	1	2	2	2	NA	NA	NA	NA	NA	NA	NA	6	3	3	5	5	3	2
426		496335904	base	interview	13678941997	5	4	2	4	4	3	4	3	4	5	4	4	4	4	1	4	3	2	1	2	1	1	2	NA	NA	NA	NA	NA	NA	NA	NA	NA	NA	NA	NA	NA	NA	1	5	6	5	6	3	4
427		496351759	base	interview	13678943798	4	3	5	5	5	5	2	2	5	4	4	4	3	3	2	2	1	1	1	1	1	1	4	NA	NA	NA	NA	NA	NA	NA	NA	NA	NA	NA	NA	NA	NA	4	5	3	4	3	2	4
428		495271370	base	interview	13678943864	4	1	2	5	3	2	2	1	6	4	3	3	5	4	5	5	5	2	3	2	2	1	3	2	1	1	1	1	3	NA	NA	NA	NA	NA	NA	NA	NA	1	1	1	6	6	2	3
429		494681040	base	interview	13678960927	6	6	6	6	2	1	1	6	6	6	6	6	5	6	4	4	2	2	4	NA	NA	NA	NA	3	1	3	1	3	3	NA	NA	NA	NA	NA	NA	NA	NA	6	1	1	4	1	5	4
430		484106141	base	interview	13678960928	4	4	4	NA	6	6	6	6	5	4	4	4	4	4	4	4	NA	4	4	NA	NA	NA	NA	1	1	1	1	1	1	NA	NA	NA	NA	NA	NA	NA	NA	6	5	5	5	5	5	5
431		495063291	base	interview	13678962217	6	2	1	6	6	6	6	6	1	6	6	6	6	6	1	1	1	1	3	2	3	3	3	NA	NA	NA	NA	NA	NA	NA	1	2	1	5	1	1	NA	6	6	4	6	4	1	5
432		424851349	base	interview	13678963137	4	4	3	5	3	3	3	2	4	5	4	5	5	1	1	1	1	1	1	NA	NA	NA	NA	NA	NA	NA	NA	NA	NA	NA	NA	NA	NA	NA	NA	NA	NA	6	1	1	3	2	4	3
433		496318360	base	interview	13678963207	5	2	3	5	6	6	5	4	3	5	5	5	3	3	2	1	1	1	1	1	1	1	1	NA	NA	NA	NA	NA	NA	NA	NA	NA	NA	NA	NA	NA	NA	6	5	5	5	5	4	5
434		496264549	base	interview	13678964308	6	1	1	6	6	6	6	6	6	5	5	6	6	5	2	1	1	1	4	5	5	5	1	NA	NA	NA	NA	NA	NA	NA	2	2	2	3	2	2	1	10	6	6	1	3	5	5
435		496287016	base	interview	13678964661	6	2	2	6	6	6	6	1	6	6	6	6	3	6	3	3	3	3	3	1	1	1	1	NA	NA	NA	NA	NA	NA	NA	NA	NA	NA	NA	NA	NA	NA	6	2	2	5	2	3	3
436		495585810	base	interview	13678965426	4	4	2	6	6	5	5	5	3	3	3	3	3	3	3	3	1	1	1	3	3	3	3	NA	NA	NA	NA	NA	NA	NA	NA	NA	NA	NA	NA	NA	NA	7	4	4	4	4	5	5
437		483584841	base	interview	13678966631	5	5	5	6	1	1	1	1	6	6	6	6	6	6	5	5	2	3	3	6	6	6	6	2	1	1	1	2	3	NA	NA	NA	NA	NA	NA	NA	NA	3	1	1	6	6	3	5
438		496096449	base	interview	13678966757	5	1	5	6	3	2	1	1	6	6	6	3	5	3	5	2	1	1	4	1	1	1	1	1	1	1	1	1	3	NA	NA	NA	NA	NA	NA	NA	NA	6	3	3	4	4	4	3
439		424691144	base	interview	13678966800	5	5	5	6	4	2	2	1	6	6	6	5	6	6	5	4	4	5	4	1	1	1	1	NA	NA	NA	NA	NA	NA	NA	NA	NA	NA	NA	NA	NA	NA	2	5	5	6	6	2	4
440		424195243	base	interview	13678967377	4	4	3	4	4	3	3	3	3	6	6	6	4	3	2	3	2	2	2	NA	NA	NA	NA	NA	NA	NA	NA	NA	NA	NA	NA	NA	NA	NA	NA	NA	NA	8	4	3	5	5	2	4
441		496390293	base	interview	13678967461	4	4	3	5	2	2	1	2	5	6	6	4	1	3	2	1	1	1	1	2	1	1	1	NA	NA	NA	NA	NA	NA	NA	NA	NA	NA	NA	NA	NA	NA	6	6	5	4	4	3	5
442		496276018	base	interview	13678967655	5	4	1	6	6	6	6	6	1	6	5	3	5	4	1	1	1	1	1	1	1	1	1	NA	NA	NA	NA	NA	NA	NA	NA	NA	NA	NA	NA	NA	NA	6	3	3	3	3	2	3
443		495196202	base	interview	13678967734	5	5	5	1	5	4	4	4	3	5	5	5	3	5	4	3	2	2	2	NA	NA	NA	NA	NA	NA	NA	NA	NA	NA	NA	NA	NA	NA	NA	NA	NA	NA	8	4	4	5	4	3	4
444		414889846	base	interview	13678968137	4	4	1	6	6	6	6	6	6	1	1	1	1	1	1	1	1	1	1	1	1	1	1	NA	NA	NA	NA	NA	NA	NA	NA	NA	NA	NA	NA	NA	NA	4	3	3	3	3	5	5
445		414246741	base	interview	13678968578	4	4	5	6	2	2	2	1	6	6	6	6	6	6	5	3	3	3	5	NA	NA	NA	NA	3	1	1	1	1	5	NA	NA	NA	NA	NA	NA	NA	NA	3	1	1	5	2	5	5
446		484721348	base	interview	13678968644	4	4	4	5	4	2	2	3	5	5	5	5	4	5	2	2	1	1	2	NA	NA	NA	NA	NA	NA	NA	NA	NA	NA	NA	NA	NA	NA	NA	NA	NA	NA	3	4	5	5	5	4	5
447		494649640	base	interview	13678968736	3	3	3	6	3	3	2	1	5	3	4	3	2	3	3	2	1	1	1	1	1	1	1	NA	NA	NA	NA	NA	NA	NA	NA	NA	NA	NA	NA	NA	NA	5	5	5	5	5	3	4
449		413834049	base	interview	13678969177	5	5	6	6	6	6	6	6	2	6	6	6	5	5	3	1	1	1	1	NA	NA	NA	NA	NA	NA	NA	NA	NA	NA	NA	NA	NA	NA	NA	NA	NA	NA	8	5	6	3	5	4	5
450		495021886	base	interview	13678969214	6	4	1	6	5	4	5	1	5	5	5	5	4	4	3	3	2	1	1	NA	NA	NA	NA	NA	NA	NA	NA	NA	NA	NA	NA	NA	NA	NA	NA	NA	NA	5	1	1	6	4	5	5
452		414430544	base	interview	13678970074	5	1	3	6	6	6	6	6	1	5	4	3	4	5	1	1	1	1	1	1	1	1	1	NA	NA	NA	NA	NA	NA	NA	NA	NA	NA	NA	NA	NA	NA	6	6	6	3	4	5	5
453		423384242	base	interview	13678970644	2	3	5	4	4	4	4	3	4	5	5	5	5	5	3	2	1	1	1	NA	NA	NA	NA	NA	NA	NA	NA	NA	NA	NA	NA	NA	NA	NA	NA	NA	NA	6	5	5	5	5	4	5
454		424021549	base	interview	13678970662	6	4	1	6	6	6	6	6	3	6	6	6	6	6	1	1	1	1	1	NA	NA	NA	NA	NA	NA	NA	NA	NA	NA	NA	NA	NA	NA	NA	NA	NA	NA	6	6	6	6	6	5	5
455		496338721	base	interview	13678970786	6	1	3	5	6	6	6	6	1	6	6	6	6	6	5	4	3	2	1	4	1	3	3	NA	NA	NA	NA	NA	NA	NA	NA	NA	NA	NA	NA	NA	NA	6	6	6	5	5	3	5
456		496390121	base	interview	13678971083	4	4	3	5	4	4	4	2	5	4	5	5	4	3	3	2	2	3	2	3	2	2	3	NA	NA	NA	NA	NA	NA	NA	NA	NA	NA	NA	NA	NA	NA	6	4	5	5	5	3	4
457		496296921	base	interview	13678971622	3	3	3	3	5	4	3	2	3	5	5	6	2	2	1	1	1	1	1	NA	NA	NA	NA	NA	NA	NA	NA	NA	NA	NA	NA	NA	NA	NA	NA	NA	NA	7	3	4	4	4	1	3
458		496272154	base	interview	13678971788	4	4	3	5	5	5	4	5	3	5	4	5	5	4	2	1	1	1	1	4	4	3	3	NA	NA	NA	NA	NA	NA	NA	NA	NA	NA	NA	NA	NA	NA	7	5	6	2	4	3	4
459		496390332	base	interview	13678971860	1	1	1	6	6	6	6	6	1	1	1	1	4	1	1	1	1	1	1	1	1	1	1	NA	NA	NA	NA	NA	NA	NA	NA	NA	NA	NA	NA	NA	NA	6	6	6	6	6	5	5
461		484640847	base	interview	13678972077	6	1	1	6	6	6	6	5	3	4	5	6	3	1	2	1	1	1	1	1	1	1	3	NA	NA	NA	NA	NA	NA	NA	NA	NA	NA	NA	NA	NA	NA	3	6	6	6	6	5	5
462		464840940	base	interview	13678972160	5	4	3	3	3	3	2	2	4	5	5	5	5	5	1	3	1	1	1	1	3	4	1	NA	NA	NA	NA	NA	NA	NA	NA	NA	NA	NA	NA	NA	NA	6	2	2	3	3	2	4
463		495618461	base	interview	13678972631	4	5	3	6	2	2	1	1	6	6	6	5	4	3	5	5	2	2	1	NA	NA	NA	NA	NA	NA	NA	NA	NA	NA	NA	NA	NA	NA	NA	NA	NA	NA	2	1	1	1	1	2	4
464		495143956	base	interview	13678972673	1	1	1	4	6	6	6	6	1	6	6	6	6	6	1	1	1	1	1	NA	NA	NA	NA	NA	NA	NA	NA	NA	NA	NA	NA	NA	NA	NA	NA	NA	NA	6	1	6	3	6	5	5
465		496305352	base	interview	13678973194	5	3	3	6	5	5	5	6	2	5	5	3	6	5	2	2	1	1	1	3	2	3	3	NA	NA	NA	NA	NA	NA	NA	NA	NA	NA	NA	NA	NA	NA	8	4	5	4	5	3	4
466		414942946	base	interview	13678973446	6	1	1	6	6	6	6	6	1	6	6	6	5	6	1	1	1	1	1	6	6	5	6	NA	NA	NA	NA	NA	NA	NA	NA	NA	NA	NA	NA	NA	NA	6	6	6	5	5	5	5
468		495136485	base	interview	13678974100	4	4	4	4	4	2	2	1	5	4	4	4	4	4	2	2	2	2	2	1	1	1	1	NA	NA	NA	NA	NA	NA	NA	NA	NA	NA	NA	NA	NA	NA	4	5	5	6	5	2	4
469		496285843	base	interview	13678974771	4	4	2	6	6	6	6	6	3	3	3	4	4	2	1	1	1	1	1	2	1	1	1	NA	NA	NA	NA	NA	NA	NA	NA	NA	NA	NA	NA	NA	NA	5	3	6	5	4	5	5
470		496269900	base	interview	13678976057	5	4	3	5	5	5	5	5	3	5	4	4	4	4	1	1	1	1	1	NA	NA	NA	NA	NA	NA	NA	NA	NA	NA	NA	NA	NA	NA	NA	NA	NA	NA	6	6	3	2	4	3	5
473		484012444	base	interview	13678978206	4	4	3	6	4	4	4	1	5	6	6	6	5	5	3	2	1	2	2	NA	NA	NA	NA	NA	NA	NA	NA	NA	NA	NA	NA	NA	NA	NA	NA	NA	NA	6	2	2	3	3	2	3
474		494899442	base	interview	13678978406	6	5	4	6	6	6	6	6	1	6	6	6	5	6	1	2	1	1	3	NA	NA	NA	NA	NA	NA	NA	NA	NA	NA	NA	NA	NA	NA	NA	NA	NA	NA	6	6	6	6	6	4	5
477		496352312	base	interview	13678978723	5	4	5	6	4	6	3	1	4	6	6	6	6	6	4	1	1	1	1	1	1	1	1	NA	NA	NA	NA	NA	NA	NA	NA	NA	NA	NA	NA	NA	NA	2	3	4	6	6	5	4
479		484856943	base	interview	13678980182	5	2	3	6	5	6	6	6	3	6	6	5	4	4	4	2	3	2	4	NA	NA	NA	NA	NA	NA	NA	NA	NA	NA	NA	4	2	2	4	3	2	NA	8	6	6	6	6	5	5
480		454940445	base	interview	13678981244	5	4	4	4	5	5	4	2	3	6	5	5	4	6	3	2	2	1	1	NA	NA	NA	NA	NA	NA	NA	NA	NA	NA	NA	NA	NA	NA	NA	NA	NA	NA	6	1	5	5	5	5	5
481		495524230	base	interview	13678982747	6	6	6	6	6	6	6	6	1	6	6	6	5	2	1	1	1	1	1	NA	NA	NA	NA	NA	NA	NA	NA	NA	NA	NA	NA	NA	NA	NA	NA	NA	NA	10	6	6	6	6	5	3
482		495147649	base	interview	13678983770	5	1	1	6	6	6	5	6	1	5	5	5	5	5	1	1	1	1	1	1	1	1	1	NA	NA	NA	NA	NA	NA	NA	NA	NA	NA	NA	NA	NA	NA	9	5	6	1	2	5	5
484		495404333	base	interview	13678984827	6	4	4	5	5	4	5	1	6	6	6	6	4	6	3	3	3	3	3	3	4	4	4	NA	NA	NA	NA	NA	NA	NA	NA	NA	NA	NA	NA	NA	NA	5	1	6	6	6	2	5
487		454981942	base	interview	13678988448	5	5	4	3	3	3	2	2	5	6	6	6	4	6	3	1	1	1	1	1	1	1	1	NA	NA	NA	NA	NA	NA	NA	NA	NA	NA	NA	NA	NA	NA	6	2	2	2	2	4	5
488		495506099	base	interview	13678988762	5	1	3	4	4	4	3	2	3	6	6	4	5	5	4	3	2	1	2	1	1	1	1	NA	NA	NA	NA	NA	NA	NA	NA	NA	NA	NA	NA	NA	NA	5	3	3	4	4	2	4
489		493474847	base	interview	13678989445	5	3	4	4	5	5	5	4	3	6	6	6	3	1	2	1	1	1	1	NA	NA	NA	NA	NA	NA	NA	NA	NA	NA	NA	NA	NA	NA	NA	NA	NA	NA	8	5	4	5	4	5	5
491		474881748	base	interview	13678991973	4	3	3	5	2	6	6	1	6	5	5	5	3	3	4	2	1	1	1	1	2	2	NA	NA	NA	NA	NA	NA	NA	NA	NA	NA	NA	NA	NA	NA	NA	7	2	2	4	3	4	4
492		474951342	base	interview	13678992925	4	3	5	5	2	1	1	1	5	6	6	6	3	4	2	1	1	1	1	NA	NA	NA	NA	NA	NA	NA	NA	NA	NA	NA	NA	NA	NA	NA	NA	NA	NA	3	5	3	4	5	2	4
496		433014849	base	interview	13678995108	5	1	1	6	6	6	6	6	1	5	6	5	5	4	3	3	3	3	1	4	4	4	4	NA	NA	NA	NA	NA	NA	NA	1	3	1	5	1	3	NA	10	4	5	5	5	4	5
497		495600877	base	interview	13678995925	4	4	3	5	1	1	1	2	4	5	5	3	5	4	4	1	1	1	1	1	1	1	1	NA	NA	NA	NA	NA	NA	NA	NA	NA	NA	NA	NA	NA	NA	5	2	2	4	4	1	1
499		434616545	base	interview	13678998132	5	5	4	6	3	3	3	1	6	6	6	6	5	5	4	4	4	4	4	1	1	1	1	2	1	1	1	1	2	1	NA	NA	NA	NA	NA	NA	NA	9	1	2	6	4	2	4
500		496324307	base	interview	13678998995	5	1	4	5	6	6	4	5	3	5	5	4	3	2	1	1	1	1	3	NA	NA	NA	NA	NA	NA	NA	NA	NA	NA	NA	NA	NA	NA	NA	NA	NA	NA	8	4	4	3	3	3	4
501		496296570	base	interview	13679000477	5	5	5	6	4	4	1	1	6	5	4	4	4	3	5	2	3	1	4	2	3	3	1	1	1	1	1	1	4	NA	NA	NA	NA	NA	NA	NA	NA	3	3	5	6	6	1	2
504		474491143	base	interview	13679002820	5	5	3	3	6	5	3	3	3	6	6	6	6	6	1	1	3	1	1	NA	NA	NA	NA	NA	NA	NA	NA	NA	NA	NA	NA	NA	NA	NA	NA	NA	NA	6	6	6	6	6	5	5
506		424955340	base	interview	13679005086	2	3	3	6	4	3	1	1	6	6	6	6	4	5	3	3	3	3	4	2	2	2	2	1	4	1	1	2	2	NA	NA	NA	NA	NA	NA	NA	NA	5	6	4	6	4	4	5
507		496280323	base	interview	13679007257	5	5	5	5	5	6	3	4	5	6	6	6	5	5	3	1	1	3	5	NA	NA	NA	NA	NA	NA	NA	NA	NA	NA	NA	NA	NA	NA	NA	NA	NA	NA	8	4	6	6	6	4	4
508		444740544	base	interview	13679007327	3	3	3	6	2	4	2	1	6	5	5	5	4	3	3	2	1	1	1	1	1	1	1	NA	NA	NA	NA	NA	NA	NA	NA	NA	NA	NA	NA	NA	NA	5	2	3	4	4	3	5
510		496320480	base	interview	13679009625	5	2	3	5	6	4	4	3	3	6	6	6	4	2	4	2	2	1	1	1	1	1	1	NA	NA	NA	NA	NA	NA	NA	NA	NA	NA	NA	NA	NA	NA	7	2	4	5	5	2	4
511		424112247	base	interview	13679009751	5	1	5	5	4	3	4	2	4	4	5	5	3	4	3	2	2	1	1	1	1	1	1	NA	NA	NA	NA	NA	NA	NA	NA	NA	NA	NA	NA	NA	NA	7	4	3	4	3	4	4
512		496244784	base	interview	13679009850	5	5	6	6	6	6	4	6	3	6	6	6	5	5	1	1	1	1	1	1	1	1	1	NA	NA	NA	NA	NA	NA	NA	NA	NA	NA	NA	NA	NA	NA	5	3	6	3	6	3	3
513		496338686	base	interview	13679012521	2	4	4	4	1	1	1	1	6	4	4	NA	3	1	3	1	2	1	1	1	1	1	1	NA	NA	NA	NA	NA	NA	NA	NA	NA	NA	NA	NA	NA	NA	5	2	3	4	4	2	4
514		495258014	base	interview	13679014856	3	5	4	5	4	3	3	3	4	4	4	4	5	5	3	4	2	4	1	1	1	1	2	NA	NA	NA	NA	NA	NA	NA	NA	NA	NA	NA	NA	NA	NA	3	5	5	5	5	3	4
515		496098763	base	interview	13679023598	5	5	2	6	6	6	6	6	2	5	5	2	4	4	3	3	1	1	2	1	1	1	1	NA	NA	NA	NA	NA	NA	NA	NA	NA	NA	NA	NA	NA	NA	5	6	6	5	5	3	3
517		495143287	base	interview	13679048764	1	1	1	4	4	3	4	5	5	2	3	4	5	6	1	2	3	4	5	5	4	3	2	NA	NA	NA	NA	NA	NA	NA	NA	NA	NA	NA	NA	NA	NA	6	6	6	6	6	3	3
518		495042674	base	interview	13679050676	3	3	3	3	3	3	3	3	3	4	4	4	4	4	3	3	3	3	3	3	3	3	3	NA	NA	NA	NA	NA	NA	NA	NA	NA	NA	NA	NA	NA	NA	6	3	3	3	3	3	3
519		496357715	base	interview	13679051885	4	4	4	5	6	6	6	5	4	6	6	6	6	6	1	1	1	1	1	1	1	1	1	NA	NA	NA	NA	NA	NA	NA	NA	NA	NA	NA	NA	NA	NA	7	6	6	6	6	5	5
520		495569881	base	interview	13679052033	3	4	4	4	3	2	2	3	6	6	6	5	5	5	1	1	1	1	1	NA	NA	NA	NA	NA	NA	NA	NA	NA	NA	NA	NA	NA	NA	NA	NA	NA	NA	6	2	2	3	2	2	2
521		444481040	base	interview	13679052502	5	1	2	1	6	6	6	3	1	5	5	6	5	1	1	2	1	1	1	NA	NA	NA	NA	NA	NA	NA	NA	NA	NA	NA	NA	NA	NA	NA	NA	NA	NA	3	1	6	6	6	5	5
523		453274441	base	interview	13679054097	4	4	4	1	4	4	4	2	5	6	6	6	6	6	4	4	4	3	4	NA	NA	NA	NA	2	1	1	1	1	3	NA	NA	NA	NA	NA	NA	NA	NA	4	3	3	3	3	4	4
525		495583859	base	interview	13679058099	2	3	2	4	3	5	5	1	4	3	3	4	4	4	3	2	2	1	2	1	1	1	3	NA	NA	NA	NA	NA	NA	NA	NA	NA	NA	NA	NA	NA	NA	7	4	3	4	4	2	3
526		496288333	base	interview	13679058451	2	4	4	6	4	5	2	2	5	3	5	6	3	2	5	1	1	1	4	1	1	1	2	1	1	1	1	3	3	1	NA	NA	NA	NA	NA	NA	NA	7	4	2	3	2	2	4
527		496287589	base	interview	13679060772	5	5	5	6	1	1	1	1	6	6	6	6	6	6	2	1	1	1	1	1	1	1	1	NA	NA	NA	NA	NA	NA	NA	NA	NA	NA	NA	NA	NA	NA	6	1	1	1	1	3	3
528		444338445	base	interview	13679062660	5	5	5	5	5	5	5	5	5	5	5	5	5	5	3	3	3	3	3	4	4	4	4	NA	NA	NA	NA	NA	NA	NA	NA	NA	NA	NA	NA	NA	NA	6	5	5	4	4	3	3
529		484681540	base	interview	13679064567	3	3	1	4	3	6	4	6	6	NA	1	3	3	3	1	1	1	1	1	1	1	1	1	NA	NA	NA	NA	NA	NA	NA	NA	NA	NA	NA	NA	NA	NA	6	1	1	1	1	4	4
530		495611469	base	interview	13679064569	6	1	1	1	6	6	6	6	1	5	5	5	5	5	5	5	3	2	1	NA	NA	NA	NA	NA	NA	NA	NA	NA	NA	NA	1	3	1	3	3	3	NA	1	6	1	6	1	1	5
532		414816548	base	interview	13679065180	4	5	2	4	5	5	5	4	5	1	1	1	1	1	3	2	3	3	3	1	1	1	1	NA	NA	NA	NA	NA	NA	NA	1	1	1	1	1	1	NA	6	5	5	5	6	5	4
536		403574547	base	interview	13679074469	1	6	4	6	6	6	6	6	1	5	5	4	4	3	1	1	3	1	1	NA	NA	NA	NA	NA	NA	NA	NA	NA	NA	NA	NA	NA	NA	NA	NA	NA	NA	7	6	6	3	5	5	5
537		496351776	base	interview	13679075357	1	3	5	2	2	1	1	1	6	3	2	2	1	2	2	2	1	1	1	NA	NA	NA	NA	NA	NA	NA	NA	NA	NA	NA	NA	NA	NA	NA	NA	NA	NA	6	4	5	6	6	2	5
540		414560143	base	interview	13679078149	5	1	6	6	4	3	2	1	5	6	6	6	5	4	1	1	1	1	1	NA	NA	NA	NA	1	1	1	1	1	2	NA	NA	NA	NA	NA	NA	NA	NA	4	5	5	5	5	2	1
542		495533557	base	interview	13679082067	5	3	3	4	4	2	1	1	6	6	6	4	4	6	5	3	1	1	3	4	3	3	4	2	1	1	1	1	3	4	NA	NA	NA	NA	NA	NA	NA	4	2	3	5	5	1	1
543		496334600	base	interview	13679082750	6	6	6	6	6	6	4	6	6	4	4	4	4	4	2	3	1	1	1	1	3	1	1	NA	NA	NA	NA	NA	NA	NA	NA	NA	NA	NA	NA	NA	NA	6	4	5	4	5	1	2
547		496106181	base	interview	13679085503	3	3	3	4	6	6	6	4	1	4	4	4	3	1	1	1	1	1	1	1	1	1	1	NA	NA	NA	NA	NA	NA	NA	NA	NA	NA	NA	NA	NA	NA	6	6	6	5	6	4	4
548		474636942	base	interview	13679085648	4	2	2	1	6	6	6	6	1	6	6	5	5	4	1	1	1	1	1	1	1	1	1	NA	NA	NA	NA	NA	NA	NA	NA	NA	NA	NA	NA	NA	NA	7	4	4	3	3	5	5
550		424381245	base	interview	13679088472	5	4	6	6	4	5	6	1	6	6	5	5	5	5	3	4	3	3	5	1	1	1	4	1	1	1	1	2	2	NA	NA	NA	NA	NA	NA	NA	NA	5	4	5	5	6	3	4
552		424821443	base	interview	13679090014	4	1	2	6	6	6	6	6	2	6	6	6	2	3	3	3	3	1	1	1	1	1	1	NA	NA	NA	NA	NA	NA	NA	NA	NA	NA	NA	NA	NA	NA	1	6	6	6	6	1	5
554		496254159	base	interview	13679092604	5	1	1	3	5	6	6	5	2	6	6	6	6	6	2	1	1	1	1	1	1	1	3	NA	NA	NA	NA	NA	NA	NA	NA	NA	NA	NA	NA	NA	NA	9	6	6	5	5	5	4
555		496333760	base	interview	13679092900	NA	NA	NA	6	6	4	2	3	2	3	4	4	4	4	2	1	1	1	1	1	1	1	4	NA	NA	NA	NA	NA	NA	NA	NA	NA	NA	NA	NA	NA	NA	7	5	5	4	2	2	3
558		483984145	base	interview	13679093567	3	1	1	5	4	5	5	6	1	3	3	3	3	3	1	1	1	1	1	1	1	1	1	NA	NA	NA	NA	NA	NA	NA	NA	NA	NA	NA	NA	NA	NA	6	4	4	3	3	3	5
560		495625808	base	interview	13679095688	5	4	4	6	6	6	6	6	2	5	5	5	5	4	1	1	1	1	1	1	1	1	1	NA	NA	NA	NA	NA	NA	NA	NA	NA	NA	NA	NA	NA	NA	7	4	6	4	6	4	5
561		496286512	base	interview	13679096173	5	5	4	5	4	5	3	3	3	6	6	5	4	5	4	4	2	2	2	2	2	2	2	NA	NA	NA	NA	NA	NA	NA	NA	NA	NA	NA	NA	NA	NA	8	2	2	3	3	4	4
563		496353395	base	interview	13679134085	4	1	3	4	6	5	3	2	4	6	5	6	3	5	3	2	1	1	2	1	1	1	1	NA	NA	NA	NA	NA	NA	NA	NA	NA	NA	NA	NA	NA	NA	7	5	3	4	4	2	4
564		496305420	base	interview	13679136776	3	3	3	6	6	5	2	2	3	6	6	6	6	3	4	1	1	1	1	1	1	1	1	NA	NA	NA	NA	NA	NA	NA	NA	NA	NA	NA	NA	NA	NA	6	4	5	4	5	3	4
566		484042549	base	interview	13679137366	3	4	3	4	4	4	3	3	3	6	5	5	4	4	2	2	1	1	1	NA	NA	NA	NA	NA	NA	NA	NA	NA	NA	NA	NA	NA	NA	NA	NA	NA	NA	6	4	4	3	3	3	4
568		495058264	base	interview	13679139087	5	3	4	5	4	4	4	2	3	4	4	5	4	4	3	2	1	2	5	1	1	1	1	NA	NA	NA	NA	NA	NA	NA	NA	NA	NA	NA	NA	NA	NA	4	5	4	5	4	3	3
569		495231872	base	interview	13679139794	4	4	4	5	6	6	4	5	2	6	5	6	5	4	2	1	1	1	1	1	1	1	1	NA	NA	NA	NA	NA	NA	NA	NA	NA	NA	NA	NA	NA	NA	6	5	6	4	6	5	3
573		496326968	base	interview	13679140869	3	2	2	4	4	3	4	1	5	5	5	2	3	4	2	1	1	1	1	1	1	1	1	NA	NA	NA	NA	NA	NA	NA	NA	NA	NA	NA	NA	NA	NA	3	4	4	4	4	2	3
575		496334450	base	interview	13679142595	5	3	5	2	4	5	4	4	2	5	5	5	5	3	3	3	1	1	1	NA	NA	NA	NA	NA	NA	NA	NA	NA	NA	NA	NA	NA	NA	NA	NA	NA	NA	8	2	2	2	2	3	3
576		496334577	base	interview	13679143187	5	2	2	6	6	6	6	6	1	5	5	5	5	5	3	3	3	3	1	3	3	3	3	NA	NA	NA	NA	NA	NA	NA	1	2	2	1	1	2	NA	8	6	6	2	6	3	2
577		454196444	base	interview	13679144954	1	1	1	2	2	2	2	2	4	3	3	3	3	4	1	1	1	1	1	1	1	1	1	NA	NA	NA	NA	NA	NA	NA	NA	NA	NA	NA	NA	NA	NA	4	1	3	1	3	5	5
578		495317447	base	interview	13679146176	3	3	3	5	5	4	5	5	3	2	2	5	3	1	2	2	1	1	1	NA	NA	NA	NA	NA	NA	NA	NA	NA	NA	NA	NA	NA	NA	NA	NA	NA	NA	6	3	5	4	4	4	4
579		496299642	base	interview	13679149392	5	5	5	5	5	6	4	5	2	4	4	4	4	4	3	1	2	1	1	1	2	2	2	NA	NA	NA	NA	NA	NA	NA	NA	NA	NA	NA	NA	NA	NA	7	5	5	2	3	2	4
580		496219727	base	interview	13679149611	5	3	3	6	6	6	6	6	2	5	5	5	5	5	2	3	1	1	1	1	1	1	1	NA	NA	NA	NA	NA	NA	NA	NA	NA	NA	NA	NA	NA	NA	8	6	6	3	3	5	5
581		434481542	base	interview	13679150323	5	1	1	4	5	5	5	3	3	5	5	5	3	1	1	1	1	1	1	1	1	1	1	NA	NA	NA	NA	NA	NA	NA	NA	NA	NA	NA	NA	NA	NA	6	3	4	3	3	3	4
583		414895949	base	interview	13679153954	6	6	1	1	6	6	6	3	2	6	6	6	6	6	1	1	1	1	1	1	1	1	1	NA	NA	NA	NA	NA	NA	NA	NA	NA	NA	NA	NA	NA	NA	4	6	6	3	6	4	5
584		414380948	base	interview	13679153992	4	4	3	5	6	5	4	6	3	5	4	6	5	4	3	1	1	1	1	NA	NA	NA	NA	NA	NA	NA	NA	NA	NA	NA	NA	NA	NA	NA	NA	NA	NA	7	3	3	4	2	3	4
585		495459194	base	interview	13679158312	4	3	3	5	5	5	6	3	3	5	6	4	3	5	3	1	1	1	1	2	2	2	1	NA	NA	NA	NA	NA	NA	NA	NA	NA	NA	NA	NA	NA	NA	6	5	4	6	5	4	5
586		495583121	base	interview	13679159399	5	5	5	5	5	5	5	4	4	5	5	5	5	5	2	2	2	2	2	1	1	1	1	NA	NA	NA	NA	NA	NA	NA	NA	NA	NA	NA	NA	NA	NA	7	4	3	4	4	3	5
587		434140041	base	interview	13679160294	3	4	4	6	4	4	3	1	5	4	5	3	5	4	2	2	1	1	5	1	1	2	3	2	1	1	1	3	2	NA	NA	NA	NA	NA	NA	NA	NA	7	4	3	4	3	3	3
589		474436748	base	interview	13679163286	4	4	4	4	4	3	3	1	6	5	5	5	2	2	5	5	1	3	2	NA	NA	NA	NA	NA	NA	NA	NA	NA	NA	NA	NA	NA	NA	NA	NA	NA	NA	2	1	1	6	5	1	3
590		496223493	base	interview	13679163605	5	5	1	6	6	6	6	6	1	6	6	6	6	6	3	3	2	1	1	NA	NA	NA	NA	NA	NA	NA	NA	NA	NA	NA	1	2	1	6	6	6	NA	5	6	3	4	4	5	5
591		496298314	base	interview	13679163762	5	4	3	5	5	5	5	5	2	5	5	5	5	5	3	3	2	2	4	NA	NA	NA	NA	NA	NA	NA	NA	NA	NA	NA	NA	NA	NA	NA	NA	NA	NA	7	5	5	5	5	5	5
592		496387456	base	interview	13679164013	5	5	4	5	3	5	4	5	3	6	6	6	4	6	2	1	1	1	1	1	1	1	1	NA	NA	NA	NA	NA	NA	NA	NA	NA	NA	NA	NA	NA	NA	6	1	5	3	5	5	5
593		496237599	base	interview	13679164019	4	4	4	4	4	4	4	1	1	4	4	4	4	4	3	3	3	3	3	4	4	4	4	2	3	1	1	1	3	NA	NA	NA	NA	NA	NA	NA	NA	4	1	3	3	3	4	4
594		496335984	base	interview	13679164023	6	6	6	3	5	6	6	3	4	6	6	6	4	4	1	1	1	1	1	NA	NA	NA	NA	NA	NA	NA	NA	NA	NA	NA	NA	NA	NA	NA	NA	NA	NA	6	1	3	5	4	4	5
595		496319508	base	interview	13679164114	4	5	5	4	5	6	5	3	4	5	5	5	4	5	3	2	1	1	1	1	1	1	1	NA	NA	NA	NA	NA	NA	NA	NA	NA	NA	NA	NA	NA	NA	6	4	5	5	5	3	5
596		496280750	base	interview	13679164187	2	1	1	6	3	1	1	1	6	6	5	4	3	4	1	1	1	1	1	1	1	1	1	NA	NA	NA	NA	NA	NA	NA	NA	NA	NA	NA	NA	NA	NA	2	1	1	3	3	1	NA
597		496344922	base	interview	13679164236	5	4	3	5	5	6	4	3	5	6	5	5	5	4	1	1	1	1	1	NA	NA	NA	NA	NA	NA	NA	NA	NA	NA	NA	NA	NA	NA	NA	NA	NA	NA	6	5	5	6	5	3	5
598		496286795	base	interview	13679164250	5	5	3	6	6	6	6	3	6	6	6	6	4	5	3	2	1	1	1	1	1	1	1	NA	NA	NA	NA	NA	NA	NA	NA	NA	NA	NA	NA	NA	NA	3	4	6	6	6	5	5
599		495650654	base	interview	13679164370	5	3	3	1	1	1	1	1	6	6	6	6	5	6	4	3	2	3	4	NA	NA	NA	NA	NA	NA	NA	NA	NA	NA	NA	NA	NA	NA	NA	NA	NA	NA	4	2	3	6	4	2	3
600		496090263	base	interview	13679164488	6	5	5	6	6	6	6	3	3	6	4	4	5	6	3	3	3	3	3	NA	NA	NA	NA	NA	NA	NA	NA	NA	NA	NA	NA	NA	NA	NA	NA	NA	NA	5	6	6	4	6	5	5
601		496376591	base	interview	13679164574	3	3	3	5	6	6	4	3	3	4	5	5	4	4	1	1	1	1	1	NA	NA	NA	NA	NA	NA	NA	NA	NA	NA	NA	NA	NA	NA	NA	NA	NA	NA	6	5	3	3	3	3	5
603		496286870	base	interview	13679164949	6	4	1	3	3	3	3	3	3	4	4	4	4	5	3	3	3	3	3	NA	NA	NA	NA	NA	NA	NA	NA	NA	NA	NA	NA	NA	NA	NA	NA	NA	NA	10	4	5	6	5	3	3
604		496256029	base	interview	13679165267	6	6	6	6	6	3	1	1	6	6	6	6	5	6	5	5	2	5	5	1	1	1	1	3	4	4	1	1	4	NA	NA	NA	NA	NA	NA	NA	NA	10	1	1	6	1	1	1
605		496262029	base	interview	13679165297	3	1	1	1	1	1	1	1	6	6	6	4	3	5	1	1	1	1	1	1	1	1	1	2	1	1	1	1	1	1	NA	NA	NA	NA	NA	NA	NA	6	1	3	6	2	3	4
606		496294541	base	interview	13679165338	6	4	1	6	6	6	6	6	3	4	5	5	6	5	1	1	1	1	1	1	1	1	1	NA	NA	NA	NA	NA	NA	NA	NA	NA	NA	NA	NA	NA	NA	6	5	6	6	6	5	5
607		495654885	base	interview	13679165412	5	3	3	5	4	4	4	4	3	4	4	4	4	4	1	1	1	1	1	1	1	1	1	NA	NA	NA	NA	NA	NA	NA	NA	NA	NA	NA	NA	NA	NA	7	4	4	3	3	4	4
608		496357702	base	interview	13679165511	4	3	6	3	4	3	4	4	3	4	4	3	4	NA	1	1	1	1	2	NA	NA	NA	NA	NA	NA	NA	NA	NA	NA	NA	NA	NA	NA	NA	NA	NA	NA	6	2	2	4	3	2	3
609		496270625	base	interview	13679166011	5	5	5	4	3	NA	2	1	6	6	6	6	4	4	1	3	3	1	4	NA	NA	NA	NA	2	1	1	1	4	2	NA	NA	NA	NA	NA	NA	NA	NA	3	3	3	6	6	4	5
612		496305622	base	interview	13679166037	3	3	4	6	6	6	6	6	2	5	4	5	3	5	4	3	1	1	1	NA	NA	NA	NA	NA	NA	NA	NA	NA	NA	NA	NA	NA	NA	NA	NA	NA	NA	9	4	6	5	6	5	4
613		496242125	base	interview	13679166081	5	4	4	5	5	5	5	3	2	6	5	5	6	5	3	2	2	1	2	NA	NA	NA	NA	NA	NA	NA	NA	NA	NA	NA	NA	NA	NA	NA	NA	NA	NA	6	2	5	5	5	3	4
614		496352376	base	interview	13679166104	4	4	1	6	6	6	6	6	1	6	4	4	6	5	2	2	1	1	1	3	4	4	5	NA	NA	NA	NA	NA	NA	NA	NA	NA	NA	NA	NA	NA	NA	8	6	6	6	6	5	5
615		496303953	base	interview	13679166152	5	4	4	3	5	5	5	3	3	3	3	3	3	1	1	1	1	1	1	NA	NA	NA	NA	NA	NA	NA	NA	NA	NA	NA	NA	NA	NA	NA	NA	NA	NA	11	5	6	3	6	5	5
617		496237989	base	interview	13679167034	3	3	3	6	1	1	1	1	6	5	5	5	5	4	1	1	1	1	1	1	1	1	1	2	1	1	1	1	1	1	NA	NA	NA	NA	NA	NA	NA	NA	1	1	3	3	3	4
618		496279219	base	interview	13679167725	1	3	2	6	6	6	6	4	2	5	5	5	5	5	5	5	1	2	1	NA	NA	NA	NA	NA	NA	NA	NA	NA	NA	NA	NA	NA	NA	NA	NA	NA	NA	6	5	2	6	6	1	5
619		495968619	base	interview	13679167768	3	3	3	1	6	6	6	6	6	4	4	4	4	4	2	2	2	2	2	NA	NA	NA	NA	NA	NA	NA	NA	NA	NA	NA	1	1	1	1	1	1	NA	9	6	6	6	6	5	5
620		495658687	base	interview	13679167789	5	1	1	6	6	6	6	6	1	4	4	4	4	4	1	1	2	1	1	NA	NA	NA	NA	NA	NA	NA	NA	NA	NA	NA	NA	NA	NA	NA	NA	NA	NA	NA	6	6	6	6	5	5
621		496357632	base	interview	13679167937	3	3	3	6	6	6	3	3	3	3	3	2	3	1	1	2	1	1	1	1	1	1	1	1	1	1	1	1	2	NA	NA	NA	NA	NA	NA	NA	NA	5	2	1	4	2	5	4
622		496227845	base	interview	13679168016	5	4	5	4	2	2	1	1	6	6	6	6	5	4	4	4	3	3	5	NA	NA	NA	NA	3	1	1	1	1	3	NA	NA	NA	NA	NA	NA	NA	NA	3	1	2	5	4	3	2
623		496318844	base	interview	13679168058	1	1	1	5	4	4	2	2	6	6	6	6	1	5	1	1	1	1	1	NA	NA	NA	NA	NA	NA	NA	NA	NA	NA	NA	NA	NA	NA	NA	NA	NA	NA	3	6	6	6	6	3	5
624		496387353	base	interview	13679168077	3	4	2	4	4	5	3	3	4	5	5	3	4	4	1	1	1	1	1	1	1	1	1	NA	NA	NA	NA	NA	NA	NA	NA	NA	NA	NA	NA	NA	NA	4	4	4	5	5	4	5
625		496268611	base	interview	13679168089	4	4	4	6	1	1	1	1	6	4	4	4	4	4	1	1	1	1	1	1	1	1	1	NA	NA	NA	NA	NA	NA	NA	NA	NA	NA	NA	NA	NA	NA	2	6	6	6	6	1	3
626		496389869	base	interview	13679168397	1	1	1	3	3	3	3	1	3	1	2	2	1	1	1	1	1	1	1	1	1	1	1	NA	NA	NA	NA	NA	NA	NA	NA	NA	NA	NA	NA	NA	NA	6	5	5	5	5	3	5
627		496363940	base	interview	13679168636	6	6	6	6	5	5	6	3	5	4	4	4	4	4	3	2	1	1	1	NA	NA	NA	NA	NA	NA	NA	NA	NA	NA	NA	NA	NA	NA	NA	NA	NA	NA	6	5	5	6	6	4	3
628		496225100	base	interview	13679168694	NA	NA	NA	6	4	2	3	1	4	5	5	5	4	5	3	2	1	1	1	1	1	1	1	NA	NA	NA	NA	NA	NA	NA	NA	NA	NA	NA	NA	NA	NA	8	4	3	5	4	5	5
630		496228782	base	interview	13679169351	2	3	5	3	2	1	1	1	6	5	5	4	3	5	4	3	2	1	5	NA	NA	NA	NA	2	1	1	1	1	3	1	NA	NA	NA	NA	NA	NA	NA	6	1	1	5	2	3	5
631		496301081	base	interview	13679169453	5	4	4	6	2	2	1	1	6	6	6	5	5	5	3	3	1	1	1	1	1	1	1	NA	NA	NA	NA	NA	NA	NA	NA	NA	NA	NA	NA	NA	NA	2	6	6	6	6	3	5
632		496233511	base	interview	13679169485	5	2	2	4	6	6	4	3	1	5	5	5	2	3	1	1	1	1	1	NA	NA	NA	NA	NA	NA	NA	NA	NA	NA	NA	NA	NA	NA	NA	NA	NA	NA	6	5	5	3	5	4	4
633		496231488	base	interview	13679169536	6	1	1	6	6	6	6	6	1	6	6	5	6	6	4	1	1	1	1	NA	NA	NA	NA	NA	NA	NA	NA	NA	NA	NA	NA	NA	NA	NA	NA	NA	NA	11	6	6	1	1	5	5
635		496390377	base	interview	13679169618	3	5	3	5	5	4	4	1	1	6	5	4	5	4	1	1	1	1	1	1	1	1	1	NA	NA	NA	NA	NA	NA	NA	NA	NA	NA	NA	NA	NA	NA	6	1	1	5	5	3	4
636		496250208	base	interview	13679169893	3	5	3	6	6	6	4	3	3	4	4	4	3	3	2	1	1	1	1	NA	NA	NA	NA	NA	NA	NA	NA	NA	NA	NA	NA	NA	NA	NA	NA	NA	NA	6	3	4	3	3	3	3
637		495654980	base	interview	13679170647	3	3	3	1	3	3	3	2	4	5	5	4	5	3	2	3	1	1	1	NA	NA	NA	NA	2	1	1	1	1	2	NA	NA	NA	NA	NA	NA	NA	NA	4	1	1	4	1	3	4
638		496090484	base	interview	13679170769	4	4	NA	6	3	3	3	5	2	5	5	6	5	5	3	4	3	2	3	NA	NA	NA	NA	NA	NA	NA	NA	NA	NA	NA	NA	NA	NA	NA	NA	NA	NA	9	6	6	4	4	3	3
639		495640173	base	interview	13679170837	6	1	1	1	5	6	6	6	1	4	5	5	4	5	1	1	1	1	1	5	5	6	6	NA	NA	NA	NA	NA	NA	NA	NA	NA	NA	NA	NA	NA	NA	6	6	6	3	3	4	5
641		496391275	base	interview	13679171814	4	4	2	6	6	6	6	6	2	6	6	6	5	6	1	2	1	1	1	3	3	3	3	NA	NA	NA	NA	NA	NA	NA	1	1	1	1	1	1	1	6	2	6	1	1	5	5
642		496330913	base	interview	13679171899	5	2	1	6	6	6	5	4	1	6	6	6	4	5	3	2	1	1	2	NA	NA	NA	NA	NA	NA	NA	NA	NA	NA	NA	NA	NA	NA	NA	NA	NA	NA	6	4	3	4	3	3	5
644		495645185	base	interview	13679172171	5	4	3	5	3	4	2	3	4	6	5	4	5	6	3	2	2	1	2	NA	NA	NA	NA	NA	NA	NA	NA	NA	NA	NA	NA	NA	NA	NA	NA	NA	NA	4	2	2	4	3	3	4
645		496390358	base	interview	13679172483	5	5	1	6	6	6	6	NA	1	6	6	6	6	6	3	2	1	1	1	NA	NA	NA	NA	NA	NA	NA	NA	NA	NA	NA	NA	NA	NA	NA	NA	NA	NA	8	6	4	5	5	5	5
646		496354614	base	interview	13679172567	5	1	1	4	5	5	4	3	2	3	4	2	2	2	1	3	1	1	1	1	1	1	1	NA	NA	NA	NA	NA	NA	NA	NA	NA	NA	NA	NA	NA	NA	6	2	2	3	2	3	5
648		496305261	base	interview	13679173812	6	6	6	6	1	3	2	2	5	5	5	5	4	5	2	1	1	1	1	NA	NA	NA	NA	NA	NA	NA	NA	NA	NA	NA	NA	NA	NA	NA	NA	NA	NA	4	1	2	5	2	1	3
649		496274463	base	interview	13679174041	2	1	2	5	4	4	4	3	3	3	3	1	1	1	1	1	1	1	1	1	2	2	1	NA	NA	NA	NA	NA	NA	NA	NA	NA	NA	NA	NA	NA	NA	6	3	3	5	5	4	4
650		496329230	base	interview	13679174108	6	5	5	4	6	6	4	5	3	6	6	6	6	5	3	2	1	1	1	NA	NA	NA	NA	NA	NA	NA	NA	NA	NA	NA	NA	NA	NA	NA	NA	NA	NA	6	6	2	6	3	5	5
651		496330539	base	interview	13679174176	4	4	4	4	4	5	6	4	3	5	3	4	5	3	2	2	1	1	1	1	1	1	1	NA	NA	NA	NA	NA	NA	NA	NA	NA	NA	NA	NA	NA	NA	6	3	1	3	2	2	4
652		496332488	base	interview	13679174586	5	1	3	6	6	6	6	6	1	6	5	6	4	5	2	1	1	1	1	2	2	2	2	NA	NA	NA	NA	NA	NA	NA	NA	NA	NA	NA	NA	NA	NA	8	4	4	2	3	5	5
653		496091826	base	interview	13679175061	4	4	4	4	4	4	4	2	2	3	3	4	1	3	3	1	1	1	1	1	1	1	1	NA	NA	NA	NA	NA	NA	NA	NA	NA	NA	NA	NA	NA	NA	6	1	1	5	4	4	4
654		496095401	base	interview	13679175070	5	1	5	6	6	4	4	5	3	6	6	6	3	1	1	1	1	1	1	NA	NA	NA	NA	NA	NA	NA	NA	NA	NA	NA	NA	NA	NA	NA	NA	NA	NA	6	3	6	6	6	1	5
655		496277749	base	interview	13679175233	5	4	4	5	4	5	4	3	5	5	5	5	4	3	3	2	2	1	1	NA	NA	NA	NA	NA	NA	NA	NA	NA	NA	NA	NA	NA	NA	NA	NA	NA	NA	6	4	3	4	3	4	4
656		496318855	base	interview	13679175335	4	1	1	3	2	1	1	1	6	6	6	4	5	6	3	1	1	1	1	NA	NA	NA	NA	NA	NA	NA	NA	NA	NA	NA	NA	NA	NA	NA	NA	NA	NA	3	4	2	2	2	5	4
657		496387483	base	interview	13679175722	4	2	4	6	4	2	1	1	6	5	5	3	2	3	1	3	1	1	1	1	2	2	1	NA	NA	NA	NA	NA	NA	NA	NA	NA	NA	NA	NA	NA	NA	5	3	4	5	3	2	2
658		496336955	base	interview	13679175774	5	4	3	4	4	6	4	3	3	6	6	6	5	4	3	5	5	5	5	NA	NA	NA	NA	NA	NA	NA	NA	NA	NA	NA	NA	NA	NA	NA	NA	NA	NA	6	1	3	5	3	3	4
660		496331691	base	interview	13679176240	4	2	1	6	6	6	3	4	3	5	5	3	5	5	1	2	1	1	1	3	3	3	1	NA	NA	NA	NA	NA	NA	NA	NA	NA	NA	NA	NA	NA	NA	7	6	6	5	5	5	5
661		495662191	base	interview	13679176420	5	3	2	4	4	5	5	4	3	5	5	5	4	4	3	2	1	1	1	1	1	1	1	NA	NA	NA	NA	NA	NA	NA	NA	NA	NA	NA	NA	NA	NA	6	4	6	4	5	3	4
662		464386843	base	interview	13679176610	4	4	4	5	5	5	5	3	3	3	3	5	4	2	1	1	1	1	1	1	1	1	1	NA	NA	NA	NA	NA	NA	NA	NA	NA	NA	NA	NA	NA	NA	6	5	5	3	3	2	4
663		496390372	base	interview	13679176780	6	4	5	6	1	1	1	1	6	5	2	1	1	2	4	1	1	1	1	1	2	1	1	NA	NA	NA	NA	NA	NA	NA	NA	NA	NA	NA	NA	NA	NA	4	6	6	6	6	1	2
664		496287398	base	interview	13679177088	6	6	6	6	3	2	3	1	6	6	6	6	6	6	1	1	1	1	1	NA	NA	NA	NA	NA	NA	NA	NA	NA	NA	NA	NA	NA	NA	NA	NA	NA	NA	6	1	3	6	6	5	2
665		496339079	base	interview	13679177650	4	4	1	6	6	6	6	4	3	3	3	4	4	4	1	1	1	1	1	NA	NA	NA	NA	NA	NA	NA	NA	NA	NA	NA	NA	NA	NA	NA	NA	NA	NA	7	4	4	5	5	5	5
666		496353170	base	interview	13679177721	3	3	1	4	4	4	4	3	4	5	5	5	5	4	2	1	1	1	1	1	1	1	1	NA	NA	NA	NA	NA	NA	NA	NA	NA	NA	NA	NA	NA	NA	6	1	1	3	3	5	5
667		496312377	base	interview	13679177856	3	1	3	4	3	3	3	2	4	5	4	4	2	3	3	1	1	1	1	1	3	3	1	NA	NA	NA	NA	NA	NA	NA	NA	NA	NA	NA	NA	NA	NA	5	6	6	3	5	4	4
668		496248201	base	interview	13679177936	4	4	5	4	4	3	2	1	5	6	6	6	5	3	3	2	2	1	1	1	1	1	1	NA	NA	NA	NA	NA	NA	NA	NA	NA	NA	NA	NA	NA	NA	6	5	6	5	5	4	4
669		496091377	base	interview	13679178111	5	4	1	5	5	5	4	3	3	6	6	6	3	1	3	3	1	1	1	NA	NA	NA	NA	NA	NA	NA	NA	NA	NA	NA	NA	NA	NA	NA	NA	NA	NA	6	2	3	5	4	4	4
672		495633240	base	interview	13679178637	3	4	4	3	4	4	3	3	4	3	4	3	3	3	2	2	2	2	2	2	2	2	2	NA	NA	NA	NA	NA	NA	NA	NA	NA	NA	NA	NA	NA	NA	4	1	1	1	1	1	1
673		496266754	base	interview	13679178793	6	1	1	6	6	6	6	3	3	5	4	4	3	4	1	2	2	1	1	2	1	1	2	NA	NA	NA	NA	NA	NA	NA	NA	NA	NA	NA	NA	NA	NA	6	2	2	3	2	4	4
674		495972293	base	interview	13679178881	3	4	5	6	6	6	6	6	4	3	5	6	4	2	2	1	1	1	1	NA	NA	NA	NA	NA	NA	NA	NA	NA	NA	NA	NA	NA	NA	NA	NA	NA	NA	6	4	5	3	4	5	5
675		496334057	base	interview	13679179412	4	3	3	5	6	6	5	4	1	6	6	5	4	6	1	2	2	1	1	NA	NA	NA	NA	NA	NA	NA	NA	NA	NA	NA	NA	NA	NA	NA	NA	NA	NA	8	1	1	3	1	3	3
676		496338436	base	interview	13679179797	5	5	5	2	5	5	5	5	2	5	5	5	5	5	2	1	1	1	1	NA	NA	NA	NA	NA	NA	NA	NA	NA	NA	NA	NA	NA	NA	NA	NA	NA	NA	8	6	6	6	6	4	5
678		495657353	base	interview	13679180894	3	3	3	4	4	4	3	1	5	4	4	4	4	4	3	3	3	3	3	NA	NA	NA	NA	1	1	1	1	1	1	NA	NA	NA	NA	NA	NA	NA	NA	5	5	5	5	5	4	4
679		496338436	base	interview	13679180924	5	5	5	2	6	6	6	4	2	5	5	5	5	5	2	1	1	1	1	NA	NA	NA	NA	NA	NA	NA	NA	NA	NA	NA	NA	NA	NA	NA	NA	NA	NA	7	6	6	6	6	5	5
680		496387095	base	interview	13679181122	3	1	2	5	5	3	3	4	2	5	5	4	3	1	4	1	1	1	1	1	1	1	1	NA	NA	NA	NA	NA	NA	NA	NA	NA	NA	NA	NA	NA	NA	6	1	1	6	4	3	5
681		496332138	base	interview	13679181236	4	3	5	5	3	3	4	1	5	6	6	4	3	4	1	2	1	1	4	NA	NA	NA	NA	1	NA	5	1	4	1	NA	NA	NA	NA	NA	NA	NA	NA	6	1	1	3	1	3	5
683		496352488	base	interview	13679182258	5	2	2	6	6	6	6	6	1	5	5	4	4	4	3	2	1	2	1	3	3	3	3	NA	NA	NA	NA	NA	NA	NA	NA	NA	NA	NA	NA	NA	NA	7	6	6	6	6	5	5
684		495004208	base	interview	13679183405	4	3	2	6	6	6	5	3	4	4	4	4	4	4	3	1	1	1	1	1	1	1	1	NA	NA	NA	NA	NA	NA	NA	NA	NA	NA	NA	NA	NA	NA	5	3	5	3	4	4	4
685		496391289	base	interview	13679183427	2	3	3	5	5	4	2	2	5	4	4	5	4	5	4	1	2	1	1	2	1	1	3	NA	NA	NA	NA	NA	NA	NA	NA	NA	NA	NA	NA	NA	NA	5	1	2	6	4	2	5
686		496100037	base	interview	13679183656	4	5	4	3	3	3	3	3	4	5	5	5	5	5	3	4	2	4	2	NA	NA	NA	NA	NA	NA	NA	NA	NA	NA	NA	NA	NA	NA	NA	NA	NA	NA	5	1	1	1	1	3	3
687		496357634	base	interview	13679183809	4	4	3	3	4	5	3	4	4	5	3	4	4	4	3	2	1	1	2	NA	NA	NA	NA	NA	NA	NA	NA	NA	NA	NA	NA	NA	NA	NA	NA	NA	NA	6	6	6	5	5	4	5
688		496099652	base	interview	13679184051	5	4	5	6	5	5	1	1	6	6	6	6	6	6	3	1	1	1	1	NA	NA	NA	NA	NA	NA	NA	NA	NA	NA	NA	NA	NA	NA	NA	NA	NA	NA	4	4	2	5	6	2	5
689		496357333	base	interview	13679184674	4	4	4	4	3	2	2	2	5	4	4	4	4	4	3	2	1	1	3	1	1	2	2	NA	NA	NA	NA	NA	NA	NA	NA	NA	NA	NA	NA	NA	NA	3	6	6	5	5	5	5
690		496354650	base	interview	13679184896	6	1	1	3	6	6	6	6	1	5	3	3	4	3	1	1	1	1	1	1	1	1	3	NA	NA	NA	NA	NA	NA	NA	NA	NA	NA	NA	NA	NA	NA	7	4	4	2	4	5	5
691		495974786	base	interview	13679185196	3	3	3	3	3	3	3	3	3	3	3	3	3	3	2	2	2	2	2	1	1	1	1	NA	NA	NA	NA	NA	NA	NA	NA	NA	NA	NA	NA	NA	NA	5	3	3	3	3	3	3
692		424059145	base	interview	13679185241	3	3	2	6	1	1	1	1	6	6	6	4	4	3	3	1	1	1	1	1	1	1	1	NA	NA	NA	NA	NA	NA	NA	NA	NA	NA	NA	NA	NA	NA	6	1	1	6	6	5	5
693		496321148	base	interview	13679186314	2	3	2	1	1	1	1	6	6	2	3	2	3	3	3	2	3	2	3	4	4	3	4	1	3	3	2	2	2	1	NA	NA	NA	NA	NA	NA	NA	8	6	6	6	6	3	3
694		496335601	base	interview	13679186378	4	5	4	5	2	2	4	2	5	6	6	6	4	6	3	2	2	2	4	3	3	3	4	NA	NA	NA	NA	NA	NA	NA	NA	NA	NA	NA	NA	NA	NA	5	3	4	6	6	3	5
696		496250637	base	interview	13679187913	1	1	1	4	4	6	4	1	4	5	5	5	2	1	3	2	2	1	2	1	1	1	1	NA	NA	NA	NA	NA	NA	NA	NA	NA	NA	NA	NA	NA	NA	5	1	1	3	3	3	3
697		496388978	base	interview	13679188461	4	3	4	4	5	5	5	4	3	4	3	4	4	3	3	2	1	1	1	1	1	1	1	NA	NA	NA	NA	NA	NA	NA	NA	NA	NA	NA	NA	NA	NA	5	5	5	5	5	4	5
699		496337764	base	interview	13679189722	4	4	3	2	4	5	4	4	4	5	4	4	4	4	3	1	1	1	1	1	1	1	1	NA	NA	NA	NA	NA	NA	NA	NA	NA	NA	NA	NA	NA	NA	5	4	4	3	3	2	4
701		496338439	base	interview	13679191126	5	2	3	6	4	2	4	1	6	5	5	5	4	1	1	2	1	1	4	NA	NA	NA	NA	NA	NA	NA	NA	NA	NA	NA	NA	NA	NA	NA	NA	NA	NA	3	1	2	2	4	3	5
702		495639078	base	interview	13679192509	3	4	5	5	5	6	5	4	5	5	4	4	5	4	3	1	1	1	1	1	1	1	1	3	1	1	1	2	4	NA	NA	NA	NA	NA	NA	NA	NA	8	5	6	4	4	3	5
703		495663005	base	interview	13679193166	5	5	4	5	3	5	3	1	5	6	6	6	5	5	3	3	3	4	5	1	2	1	3	1	1	1	1	1	4	1	NA	NA	NA	NA	NA	NA	NA	3	2	4	5	2	4	4
704		496263767	base	interview	13679193563	5	5	4	4	4	3	3	1	5	6	6	3	5	5	2	1	1	1	1	1	1	1	1	NA	NA	NA	NA	NA	NA	NA	NA	NA	NA	NA	NA	NA	NA	6	2	4	4	4	2	4
705		496312489	base	interview	13679193668	5	5	1	1	6	6	6	6	1	6	6	5	2	4	2	1	1	1	1	1	1	1	1	NA	NA	NA	NA	NA	NA	NA	NA	NA	NA	NA	NA	NA	NA	6	6	6	3	3	5	5
707		494406844	base	interview	13679198281	4	3	4	6	5	5	4	2	5	4	3	2	4	3	1	1	1	1	1	1	1	1	1	NA	NA	NA	NA	NA	NA	NA	NA	NA	NA	NA	NA	NA	NA	6	4	5	4	4	4	5
708		496272678	base	interview	13679198681	4	1	1	6	4	4	2	4	3	6	6	4	3	4	3	1	1	1	1	1	1	1	1	NA	NA	NA	NA	NA	NA	NA	NA	NA	NA	NA	NA	NA	NA	6	1	2	3	3	3	3
710		496367213	base	interview	13679214180	5	5	4	4	4	4	4	4	3	5	5	4	4	4	2	1	1	1	1	NA	NA	NA	NA	NA	NA	NA	NA	NA	NA	NA	NA	NA	NA	NA	NA	NA	NA	6	4	4	4	4	3	3
711		496294216	base	interview	13679214925	4	4	4	4	6	2	2	6	1	3	3	3	3	3	3	3	3	3	3	3	3	3	3	NA	NA	NA	NA	NA	NA	NA	NA	NA	NA	NA	NA	NA	NA	6	5	6	4	5	3	3
712		473284543	base	interview	13679219264	3	2	2	6	6	6	6	6	2	6	6	6	5	5	3	3	1	1	5	NA	NA	NA	NA	NA	NA	NA	NA	NA	NA	NA	NA	NA	NA	NA	NA	NA	NA	8	3	2	3	3	5	5
714		496295264	base	interview	13679221642	6	4	3	4	4	4	3	3	4	6	5	5	4	2	3	1	1	1	1	NA	NA	NA	NA	NA	NA	NA	NA	NA	NA	NA	NA	NA	NA	NA	NA	NA	NA	6	4	4	5	4	4	4
716		496293089	base	interview	13679225924	4	3	1	5	5	5	5	4	6	5	5	6	5	4	2	2	1	1	3	1	1	1	1	NA	NA	NA	NA	NA	NA	NA	NA	NA	NA	NA	NA	NA	NA	6	5	5	6	6	4	5
717		496330235	base	interview	13679226306	4	4	4	6	5	4	1	1	4	5	3	2	2	1	2	2	1	1	1	NA	NA	NA	NA	NA	NA	NA	NA	NA	NA	NA	NA	NA	NA	NA	NA	NA	NA	6	4	4	4	4	3	4
718		404629046	base	interview	13679226777	6	4	4	4	6	6	5	5	3	5	4	4	4	5	3	1	1	1	1	NA	NA	NA	NA	NA	NA	NA	NA	NA	NA	NA	NA	NA	NA	NA	NA	NA	NA	8	6	6	5	6	5	5
720		495534433	base	interview	13679226965	5	3	3	4	2	2	2	1	6	6	5	5	4	4	3	3	1	1	1	NA	NA	NA	NA	2	1	1	1	1	2	1	NA	NA	NA	NA	NA	NA	NA	3	1	2	6	4	3	4
721		495523755	base	interview	13679227038	5	2	1	4	6	6	5	5	1	5	5	6	5	5	4	3	1	1	1	4	4	4	4	NA	NA	NA	NA	NA	NA	NA	NA	NA	NA	NA	NA	NA	NA	8	3	3	4	4	2	3
722		495131519	base	interview	13679227062	5	5	5	4	3	3	1	1	4	5	5	5	3	4	3	3	1	1	4	1	1	1	1	NA	NA	NA	NA	NA	NA	NA	NA	NA	NA	NA	NA	NA	NA	5	1	1	3	NA	3	3
723		414606449	base	interview	13679227156	3	3	2	5	5	5	2	1	1	3	1	1	4	1	2	1	1	1	1	1	1	1	1	NA	NA	NA	NA	NA	NA	NA	NA	NA	NA	NA	NA	NA	NA	6	4	4	4	4	3	4
726		434981843	base	interview	13679227199	1	5	2	6	6	6	6	6	6	4	4	3	5	4	1	1	1	1	1	1	1	1	1	NA	NA	NA	NA	NA	NA	NA	NA	NA	NA	NA	NA	NA	NA	6	1	1	6	6	3	3
728		474451043	base	interview	13679227288	1	6	5	6	6	6	6	4	6	5	5	5	5	5	4	5	3	3	5	4	4	4	4	NA	NA	NA	NA	NA	NA	NA	NA	NA	NA	NA	NA	NA	NA	5	6	6	6	6	5	5
729		414286045	base	interview	13679227326	6	5	2	5	5	6	6	6	3	6	6	6	6	6	3	5	3	2	2	NA	NA	NA	NA	NA	NA	NA	NA	NA	NA	NA	NA	NA	NA	NA	NA	NA	NA	8	4	4	4	4	5	5
730		463614945	base	interview	13679227343	3	3	3	6	1	1	1	1	6	5	4	3	3	3	2	1	1	1	1	NA	NA	NA	NA	1	2	2	1	2	1	1	NA	NA	NA	NA	NA	NA	NA	6	1	1	6	2	1	4
731		495134590	base	interview	13679227545	4	5	4	4	5	3	4	4	4	6	4	6	3	1	1	1	1	1	3	NA	NA	NA	NA	NA	NA	NA	NA	NA	NA	NA	NA	NA	NA	NA	NA	NA	NA	8	1	1	4	1	4	5
732		464556445	base	interview	13679227579	6	6	NA	6	6	6	6	6	4	6	6	6	6	6	3	3	3	3	3	5	5	6	4	NA	NA	NA	NA	NA	NA	NA	NA	NA	NA	NA	NA	NA	NA	6	6	6	4	6	5	5
733		494628646	base	interview	13679227688	6	6	6	3	3	3	3	6	1	6	6	6	4	6	5	4	1	1	5	NA	NA	NA	NA	6	1	1	1	1	6	NA	NA	NA	NA	NA	NA	NA	NA	6	6	1	6	6	1	5
736		495043645	base	interview	13679227833	3	3	4	5	2	3	2	3	1	6	6	6	3	4	1	2	1	NA	2	NA	NA	NA	NA	NA	NA	NA	NA	NA	NA	NA	NA	NA	NA	NA	NA	NA	NA	3	4	5	2	2	4	5
737		424886642	base	interview	13679228010	5	5	5	4	6	6	5	6	2	4	5	6	5	5	3	2	1	1	1	NA	NA	NA	NA	NA	NA	NA	NA	NA	NA	NA	NA	NA	NA	NA	NA	NA	NA	6	4	4	4	4	4	5
738		495023483	base	interview	13679228015	3	3	4	5	5	5	4	1	2	4	5	5	3	1	1	1	1	1	1	1	1	1	1	NA	NA	NA	NA	NA	NA	NA	NA	NA	NA	NA	NA	NA	NA	6	3	4	4	4	3	4
739		495455966	base	interview	13679228057	6	1	1	6	6	6	6	6	1	6	6	6	6	6	3	4	1	1	1	1	4	1	1	NA	NA	NA	NA	NA	NA	NA	NA	NA	NA	NA	NA	NA	NA	6	6	6	1	6	5	5
740		494338747	base	interview	13679228103	3	4	1	4	4	4	3	5	5	5	5	5	4	3	3	1	1	1	2	NA	NA	NA	NA	1	1	1	1	1	3	NA	NA	NA	NA	NA	NA	NA	NA	6	5	5	5	5	3	5
741		494822346	base	interview	13679228145	6	6	6	6	6	6	6	6	6	6	6	6	6	6	3	5	5	5	1	NA	NA	NA	NA	NA	NA	NA	NA	NA	NA	NA	NA	NA	NA	NA	NA	NA	NA	6	6	6	6	6	5	5
742		494162345	base	interview	13679228185	3	5	5	6	6	3	2	2	6	5	5	6	4	6	3	5	2	2	1	NA	NA	NA	NA	NA	NA	NA	NA	NA	NA	NA	NA	NA	NA	NA	NA	NA	NA	6	2	3	6	5	5	5
743		483704545	base	interview	13679228199	3	3	3	3	2	2	4	1	6	3	4	4	4	4	3	2	1	1	1	NA	NA	NA	NA	NA	NA	NA	NA	NA	NA	NA	NA	NA	NA	NA	NA	NA	NA	6	2	4	2	3	3	5
744		474981849	base	interview	13679228238	4	4	5	3	6	5	3	3	1	4	5	5	3	4	3	1	1	1	1	NA	NA	NA	NA	NA	NA	NA	NA	NA	NA	NA	NA	NA	NA	NA	NA	NA	NA	7	6	3	5	5	5	4
745		474691443	base	interview	13679228239	3	3	3	4	2	3	2	2	5	4	4	3	4	2	1	1	1	1	1	NA	NA	NA	NA	NA	NA	NA	NA	NA	NA	NA	NA	NA	NA	NA	NA	NA	NA	5	3	3	3	3	2	4
746		495572916	base	interview	13679228338	4	4	4	5	4	4	3	4	4	5	5	5	3	2	2	2	2	1	2	1	1	1	1	NA	NA	NA	NA	NA	NA	NA	NA	NA	NA	NA	NA	NA	NA	6	4	4	4	4	3	5
747		494381740	base	interview	13679228352	5	5	1	6	6	6	4	3	1	6	6	6	5	1	3	2	1	1	5	NA	NA	NA	NA	NA	NA	NA	NA	NA	NA	NA	NA	NA	NA	NA	NA	NA	NA	6	4	5	4	5	5	5
748		496390391	base	interview	13679228395	6	6	6	6	6	6	6	6	3	6	6	6	6	6	3	5	1	3	1	6	6	6	6	NA	NA	NA	NA	NA	NA	NA	1	1	1	6	1	1	NA	6	4	6	6	6	3	3
749		495081110	base	interview	13679228449	4	4	4	6	4	5	4	5	5	5	5	5	5	5	3	2	1	1	1	4	4	4	4	NA	NA	NA	NA	NA	NA	NA	NA	NA	NA	NA	NA	NA	NA	5	3	3	3	3	4	4
751		404699044	base	interview	13679228553	4	4	4	6	5	4	4	3	4	4	4	5	5	5	1	1	1	1	1	1	1	1	1	NA	NA	NA	NA	NA	NA	NA	NA	NA	NA	NA	NA	NA	NA	3	5	6	5	5	4	4
752		495600606	base	interview	13679228574	6	6	6	5	5	6	4	6	5	6	6	5	6	6	1	1	1	1	1	NA	NA	NA	NA	1	1	4	6	2	2	NA	NA	NA	NA	NA	NA	NA	NA	6	2	5	6	4	3	5
753		496390423	base	interview	13679228612	5	5	5	4	1	1	1	2	6	6	5	6	5	5	4	1	1	1	1	1	1	1	1	NA	NA	NA	NA	NA	NA	NA	NA	NA	NA	NA	NA	NA	NA	9	1	1	6	6	5	5
754		483714142	base	interview	13679228627	5	1	1	6	6	6	5	6	2	4	3	3	4	3	2	1	1	1	1	1	1	1	1	NA	NA	NA	NA	NA	NA	NA	NA	NA	NA	NA	NA	NA	NA	3	2	3	5	4	4	4
755		444221345	base	interview	13679228635	4	3	4	5	5	5	4	3	3	6	5	6	4	4	2	2	1	2	2	NA	NA	NA	NA	NA	NA	NA	NA	NA	NA	NA	NA	NA	NA	NA	NA	NA	NA	5	4	4	4	4	4	4
756		474976649	base	interview	13679228683	5	3	4	4	1	3	1	1	3	2	2	2	4	3	2	2	3	2	1	1	3	3	3	NA	NA	NA	NA	NA	NA	NA	NA	NA	NA	NA	NA	NA	NA	4	4	4	5	4	1	3
757		464058940	base	interview	13679228687	3	4	2	4	2	2	1	1	5	6	6	3	5	5	1	1	1	1	1	NA	NA	NA	NA	NA	NA	NA	NA	NA	NA	NA	NA	NA	NA	NA	NA	NA	NA	4	2	2	5	5	1	3
758		424728549	base	interview	13679228864	5	1	1	6	6	6	6	6	1	5	5	4	5	3	5	3	1	1	1	NA	NA	NA	NA	NA	NA	NA	NA	NA	NA	NA	NA	NA	NA	NA	NA	NA	NA	6	6	6	6	6	5	5
760		495636754	base	interview	13679228916	5	6	5	6	1	1	1	1	6	6	6	5	5	4	3	1	1	1	1	NA	NA	NA	NA	NA	NA	NA	NA	NA	NA	NA	NA	NA	NA	NA	NA	NA	NA	6	1	1	6	6	4	5
761		434240545	base	interview	13679229060	1	5	1	6	6	6	6	6	2	5	5	5	5	5	1	1	1	1	1	1	1	1	1	NA	NA	NA	NA	NA	NA	NA	NA	NA	NA	NA	NA	NA	NA	6	4	4	6	6	2	5
763		444181442	base	interview	13679229261	5	5	5	4	4	3	4	5	2	3	6	6	5	4	2	1	1	1	1	1	1	1	1	NA	NA	NA	NA	NA	NA	NA	NA	NA	NA	NA	NA	NA	NA	6	3	6	4	4	3	4
764		424528042	base	interview	13679229286	5	3	4	1	3	3	5	4	1	6	6	6	2	2	1	1	1	1	1	1	1	1	1	NA	NA	NA	NA	NA	NA	NA	NA	NA	NA	NA	NA	NA	NA	5	1	4	2	2	2	5
765		496292101	base	interview	13679229293	5	5	5	5	5	5	3	3	3	4	5	3	3	3	2	2	1	1	1	NA	NA	NA	NA	NA	NA	NA	NA	NA	NA	NA	NA	NA	NA	NA	NA	NA	NA	8	4	5	4	4	4	5
766		495497117	base	interview	13679229297	4	4	5	6	3	1	1	3	6	5	5	6	5	5	1	1	1	1	1	NA	NA	NA	NA	NA	NA	NA	NA	NA	NA	NA	NA	NA	NA	NA	NA	NA	NA	9	1	1	6	3	5	5
767		474155243	base	interview	13679229331	6	6	4	6	6	6	6	4	3	6	6	6	6	6	5	5	5	5	5	5	4	NA	NA	NA	NA	NA	NA	NA	NA	NA	NA	NA	NA	NA	NA	NA	NA	8	5	6	3	6	3	5
768		496329800	base	interview	13679229372	6	6	6	6	6	4	4	1	6	6	6	6	4	4	1	1	1	1	1	NA	NA	NA	NA	NA	NA	NA	NA	NA	NA	NA	NA	NA	NA	NA	NA	NA	NA	8	4	5	NA	NA	5	5
769		495635428	base	interview	13679229479	6	6	6	4	3	3	4	4	3	6	NA	6	6	6	3	3	4	4	4	NA	NA	NA	NA	NA	NA	NA	NA	NA	NA	NA	NA	NA	NA	NA	NA	NA	NA	6	3	4	5	6	4	4
770		404821445	base	interview	13679229603	4	4	3	6	6	6	6	6	4	6	6	6	4	6	2	1	1	1	2	1	1	1	1	NA	NA	NA	NA	NA	NA	NA	NA	NA	NA	NA	NA	NA	NA	6	6	6	3	5	3	5
772		496224801	base	interview	13679229756	3	5	2	6	6	6	6	6	6	6	6	3	4	2	1	1	1	1	1	1	1	1	1	NA	NA	NA	NA	NA	NA	NA	NA	NA	NA	NA	NA	NA	NA	5	5	6	6	6	5	5
773		424739046	base	interview	13679229786	3	3	3	4	3	3	2	2	5	5	5	4	6	5	3	1	1	1	1	1	1	1	1	NA	NA	NA	NA	NA	NA	NA	NA	NA	NA	NA	NA	NA	NA	6	2	2	5	4	4	4
774		414281743	base	interview	13679229894	5	3	2	6	6	6	6	6	3	4	4	3	4	2	1	1	1	1	1	1	1	1	1	NA	NA	NA	NA	NA	NA	NA	NA	NA	NA	NA	NA	NA	NA	5	6	6	6	6	4	2
775		495134811	base	interview	13679230085	6	6	5	6	6	6	6	6	3	6	1	6	6	6	3	3	1	1	2	NA	NA	NA	NA	NA	NA	NA	NA	NA	NA	NA	NA	NA	NA	NA	NA	NA	NA	6	1	2	2	3	5	5
776		454896841	base	interview	13679230162	4	4	5	6	1	1	1	1	6	6	6	6	1	4	2	2	1	1	1	1	1	1	1	NA	NA	NA	NA	NA	NA	NA	NA	NA	NA	NA	NA	NA	NA	3	2	1	6	3	1	3
777		464779344	base	interview	13679230276	5	3	4	5	2	3	4	1	6	6	5	3	4	3	3	2	2	1	2	1	1	1	1	NA	NA	NA	NA	NA	NA	NA	NA	NA	NA	NA	NA	NA	NA	4	1	2	5	4	2	4
779		494242747	base	interview	13679230355	4	4	4	6	2	2	2	2	5	3	3	3	3	3	2	2	2	1	1	1	1	1	1	1	1	4	6	3	4	NA	NA	NA	NA	NA	NA	NA	NA	6	5	5	4	4	5	5
780		484310645	base	interview	13679230380	5	5	5	6	1	1	2	1	6	6	6	6	6	6	4	3	1	2	3	4	3	4	5	2	1	1	1	1	2	NA	NA	NA	NA	NA	NA	NA	NA	3	1	1	5	5	3	5
781		494495140	base	interview	13679230436	3	3	1	5	5	5	5	4	5	4	4	4	4	4	1	1	1	1	1	NA	NA	NA	NA	NA	NA	NA	NA	NA	NA	NA	NA	NA	NA	NA	NA	NA	NA	5	6	6	5	6	3	5
782		495132177	base	interview	13679230773	6	6	6	6	6	6	6	6	6	6	6	6	6	6	1	1	1	1	1	1	1	1	1	NA	NA	NA	NA	NA	NA	NA	1	1	1	1	1	1	NA	11	6	6	6	6	5	5
783		495487557	base	interview	13679230791	5	5	3	6	6	6	6	6	1	4	4	5	5	5	1	2	2	1	1	NA	NA	NA	NA	NA	NA	NA	NA	NA	NA	NA	NA	NA	NA	NA	NA	NA	NA	11	1	1	6	1	2	3
784		495558849	base	interview	13679230793	2	3	3	4	3	4	4	3	3	6	5	4	3	3	1	1	1	1	1	1	1	1	1	NA	NA	NA	NA	NA	NA	NA	NA	NA	NA	NA	NA	NA	NA	8	5	4	4	5	5	5
785		495504326	base	interview	13679230834	3	3	3	6	4	5	4	1	6	5	5	5	4	3	1	1	1	1	1	1	1	1	1	NA	NA	NA	NA	NA	NA	NA	NA	NA	NA	NA	NA	NA	NA	4	2	2	5	5	2	5
787		496329224	base	interview	13679231026	5	4	4	6	5	5	5	4	3	4	4	4	3	1	2	1	1	1	1	NA	NA	NA	NA	NA	NA	NA	NA	NA	NA	NA	NA	NA	NA	NA	NA	NA	NA	6	3	3	4	4	3	3
789		495623441	base	interview	13679231066	5	5	5	4	4	5	4	3	3	4	4	4	4	4	2	2	1	1	1	NA	NA	NA	NA	NA	NA	NA	NA	NA	NA	NA	NA	NA	NA	NA	NA	NA	NA	6	2	2	5	5	4	4
790		403824840	base	interview	13679231112	6	1	1	6	6	6	6	1	6	6	6	6	6	6	3	2	1	1	1	NA	NA	NA	NA	NA	NA	NA	NA	NA	NA	NA	NA	NA	NA	NA	NA	NA	NA	3	3	6	6	6	2	5
791		496228556	base	interview	13679231115	5	4	3	4	5	5	4	5	3	4	3	4	4	3	1	1	1	1	1	NA	NA	NA	NA	NA	NA	NA	NA	NA	NA	NA	NA	NA	NA	NA	NA	NA	NA	6	2	2	4	3	3	4
792		495140211	base	interview	13679231313	4	4	4	5	4	4	4	2	5	5	4	3	3	3	2	2	1	1	1	NA	NA	NA	NA	NA	NA	NA	NA	NA	NA	NA	NA	NA	NA	NA	NA	NA	NA	5	3	3	4	4	4	5
793		454140547	base	interview	13679231416	6	3	3	6	6	6	4	3	4	6	6	6	6	3	5	1	1	1	1	NA	NA	NA	NA	NA	NA	NA	NA	NA	NA	NA	NA	NA	NA	NA	NA	NA	NA	6	1	1	5	1	5	5
794		454868843	base	interview	13679231546	5	6	5	5	4	6	5	6	6	6	6	5	4	5	2	1	1	1	3	1	1	1	1	NA	NA	NA	NA	NA	NA	NA	NA	NA	NA	NA	NA	NA	NA	6	4	4	5	5	3	4
795		484830943	base	interview	13679231589	5	5	5	6	4	5	4	4	5	5	5	3	1	1	1	1	1	1	1	NA	NA	NA	NA	NA	NA	NA	NA	NA	NA	NA	NA	NA	NA	NA	NA	NA	NA	4	6	6	6	6	4	5
796		484356842	base	interview	13679231615	4	5	4	6	4	4	4	2	2	NA	5	6	4	1	2	1	1	1	1	NA	NA	NA	NA	NA	NA	NA	NA	NA	NA	NA	NA	NA	NA	NA	NA	NA	NA	6	2	2	4	3	4	3
797		484019747	base	interview	13679231646	3	3	4	4	1	2	4	1	6	5	6	6	1	4	1	1	1	1	1	NA	NA	NA	NA	NA	NA	NA	NA	NA	NA	NA	NA	NA	NA	NA	NA	NA	NA	3	1	1	4	4	4	5
800		496390536	base	interview	13679231965	3	3	3	6	6	6	6	1	3	3	3	3	3	3	3	2	3	2	4	4	3	5	3	NA	NA	NA	NA	NA	NA	NA	NA	NA	NA	NA	NA	NA	NA	3	6	6	6	6	5	5
801		495632898	base	interview	13679232141	4	4	1	6	6	6	6	4	4	6	6	5	6	5	3	2	1	2	1	2	2	1	2	NA	NA	NA	NA	NA	NA	NA	NA	NA	NA	NA	NA	NA	NA	7	4	5	6	6	3	5
803		495150147	base	interview	13679232247	6	6	6	6	6	6	6	6	4	6	5	5	6	6	1	1	1	1	1	5	5	5	5	NA	NA	NA	NA	NA	NA	NA	NA	NA	NA	NA	NA	NA	NA	9	4	4	4	4	5	5
804		494508445	base	interview	13679232293	3	3	3	3	6	6	6	4	3	6	6	6	3	6	3	1	1	1	1	NA	NA	NA	NA	NA	NA	NA	NA	NA	NA	NA	NA	NA	NA	NA	NA	NA	NA	6	3	3	4	3	5	5
805		495580435	base	interview	13679232371	5	3	1	6	4	5	5	5	6	5	5	5	5	5	3	1	2	1	1	1	1	1	1	2	1	3	6	2	2	NA	NA	NA	NA	NA	NA	NA	NA	4	6	6	4	4	5	5
806		495234359	base	interview	13679232428	5	4	3	5	3	3	2	3	3	5	5	6	4	5	1	2	2	1	1	NA	NA	NA	NA	NA	NA	NA	NA	NA	NA	NA	NA	NA	NA	NA	NA	NA	NA	NA	2	4	5	4	5	5
807		444830840	base	interview	13679232523	4	5	4	6	6	6	6	4	3	5	5	6	4	5	2	3	1	1	1	NA	NA	NA	NA	NA	NA	NA	NA	NA	NA	NA	NA	NA	NA	NA	NA	NA	NA	6	6	6	1	3	5	5
808		494581848	base	interview	13679232583	2	4	3	3	3	3	2	3	4	4	5	1	3	5	4	3	1	1	1	NA	NA	NA	NA	NA	NA	NA	NA	NA	NA	NA	NA	NA	NA	NA	NA	NA	NA	8	3	2	3	2	3	4
809		494306146	base	interview	13679232603	4	4	4	6	5	6	5	6	2	5	5	5	4	4	4	1	1	1	1	NA	NA	NA	NA	NA	NA	NA	NA	NA	NA	NA	NA	NA	NA	NA	NA	NA	NA	5	2	2	4	4	4	3
810		474491747	base	interview	13679232666	1	1	1	6	6	6	6	6	3	4	4	5	4	4	1	1	1	1	1	NA	NA	NA	NA	NA	NA	NA	NA	NA	NA	NA	NA	NA	NA	NA	NA	NA	NA	6	5	4	5	5	5	5
811		444716746	base	interview	13679232729	1	2	3	4	4	5	3	4	5	4	3	3	2	3	2	1	1	1	1	NA	NA	NA	NA	NA	NA	NA	NA	NA	NA	NA	NA	NA	NA	NA	NA	NA	NA	6	NA	4	4	4	4	5
812		424791547	base	interview	13679232947	2	3	4	4	4	3	2	2	5	5	5	5	2	1	2	1	1	1	1	NA	NA	NA	NA	NA	NA	NA	NA	NA	NA	NA	NA	NA	NA	NA	NA	NA	NA	6	2	5	1	2	5	5
813		494681543	base	interview	13679233050	4	5	6	5	5	5	4	4	5	3	3	4	4	6	3	1	1	1	1	NA	NA	NA	NA	NA	NA	NA	NA	NA	NA	NA	NA	NA	NA	NA	NA	NA	NA	9	3	5	5	5	3	4
814		496335368	base	interview	13679233248	3	3	2	3	3	3	2	1	1	5	5	4	4	3	3	2	1	1	4	NA	NA	NA	NA	1	1	1	1	1	3	4	NA	NA	NA	NA	NA	NA	NA	6	1	1	5	3	3	5
815		494796540	base	interview	13679233543	4	4	4	3	3	3	3	2	2	6	5	3	1	1	3	1	1	1	1	NA	NA	NA	NA	NA	NA	NA	NA	NA	NA	NA	NA	NA	NA	NA	NA	NA	NA	6	2	3	3	3	2	4
816		464281948	base	interview	13679233563	6	5	1	6	6	6	6	6	1	6	5	4	5	4	2	3	1	3	1	5	3	4	6	NA	NA	NA	NA	NA	NA	NA	1	1	1	6	1	1	1	9	5	5	4	4	5	5
817		495022174	base	interview	13679233584	4	4	1	3	6	6	6	3	2	4	4	4	3	2	2	1	1	1	1	NA	NA	NA	NA	NA	NA	NA	NA	NA	NA	NA	NA	NA	NA	NA	NA	NA	NA	6	1	3	5	4	5	5
818		495042917	base	interview	13679233610	6	6	6	3	3	4	3	2	1	6	6	6	4	5	2	1	1	1	1	NA	NA	NA	NA	NA	NA	NA	NA	NA	NA	NA	NA	NA	NA	NA	NA	NA	NA	6	6	5	6	5	3	4
819		474196147	base	interview	13679233855	5	5	4	5	6	6	5	4	2	6	6	6	5	5	2	1	3	2	3	NA	NA	NA	NA	NA	NA	NA	NA	NA	NA	NA	NA	NA	NA	NA	NA	NA	NA	10	NA	1	5	6	5	5
820		496259518	base	interview	13679233986	4	4	4	4	2	2	2	1	5	6	6	6	4	5	4	1	3	3	3	1	1	1	1	NA	NA	NA	NA	NA	NA	NA	NA	NA	NA	NA	NA	NA	NA	8	1	1	1	1	1	5
821		404132948	base	interview	13679234092	5	5	3	5	4	5	4	6	6	5	4	4	3	4	1	1	1	1	1	NA	NA	NA	NA	NA	NA	NA	NA	NA	NA	NA	NA	NA	NA	NA	NA	NA	NA	6	3	6	5	6	4	5
822		464510345	base	interview	13679234093	2	2	1	6	6	6	6	6	1	6	6	6	6	6	5	5	1	1	1	NA	NA	NA	NA	NA	NA	NA	NA	NA	NA	NA	NA	NA	NA	NA	NA	NA	NA	6	3	3	4	4	5	5
824		495484493	base	interview	13679234433	4	4	5	4	2	2	4	1	5	5	5	6	4	3	4	1	1	3	1	3	3	4	4	NA	NA	NA	NA	NA	NA	NA	NA	NA	NA	NA	NA	NA	NA	5	3	4	3	2	3	4
825		495630599	base	interview	13679234642	5	5	5	1	6	6	6	6	1	5	5	5	5	5	5	5	5	5	5	1	1	1	1	NA	NA	NA	NA	NA	NA	NA	NA	NA	NA	NA	NA	NA	NA	6	6	6	6	6	3	5
826		495137428	base	interview	13679234715	3	4	3	4	4	4	4	3	4	4	4	4	4	3	3	1	1	1	2	1	1	1	1	NA	NA	NA	NA	NA	NA	NA	NA	NA	NA	NA	NA	NA	NA	5	1	1	4	3	3	4
827		404681548	base	interview	13679234914	5	1	3	6	1	1	1	1	6	5	5	5	6	3	5	1	1	1	1	NA	NA	NA	NA	2	1	1	1	1	2	NA	NA	NA	NA	NA	NA	NA	NA	6	1	1	6	2	3	4
829		414119249	base	interview	13679235149	6	6	6	4	6	6	6	6	3	5	5	6	6	6	1	3	1	1	1	4	4	4	4	NA	NA	NA	NA	NA	NA	NA	NA	NA	NA	NA	NA	NA	NA	6	6	6	4	4	5	5
833		495627780	base	interview	13679235234	3	3	3	4	4	4	4	4	4	3	3	3	3	3	3	3	3	3	3	NA	NA	NA	NA	NA	NA	NA	NA	NA	NA	NA	NA	NA	NA	NA	NA	NA	NA	6	3	3	3	3	3	3
835		473904641	base	interview	13679235339	6	1	2	6	6	6	6	6	3	5	5	4	1	5	4	1	1	1	1	NA	NA	NA	NA	NA	NA	NA	NA	NA	NA	NA	NA	NA	NA	NA	NA	NA	NA	6	6	1	3	3	5	5
836		495517235	base	interview	13679235341	5	5	5	4	6	6	6	5	3	4	4	4	4	4	4	4	2	2	3	NA	NA	NA	NA	NA	NA	NA	NA	NA	NA	NA	NA	NA	NA	NA	NA	NA	NA	6	6	6	3	6	5	5
837		496260007	base	interview	13679235388	4	3	1	6	6	6	6	6	3	6	6	4	3	5	1	1	1	1	1	1	1	1	1	NA	NA	NA	NA	NA	NA	NA	NA	NA	NA	NA	NA	NA	NA	7	1	3	1	4	NA	5
839		495603615	base	interview	13679235591	5	4	4	6	3	1	1	1	1	6	6	6	5	3	2	2	1	1	1	1	1	1	1	3	1	1	1	1	3	NA	NA	NA	NA	NA	NA	NA	NA	8	1	1	6	1	5	5
840		444221848	base	interview	13679235618	5	2	5	6	6	6	5	6	3	6	6	6	5	5	4	3	1	1	1	4	1	2	3	NA	NA	NA	NA	NA	NA	NA	NA	NA	NA	NA	NA	NA	NA	6	1	2	1	1	5	5
842		495201209	base	interview	13679235898	6	5	4	5	1	1	1	1	1	5	5	5	5	5	4	4	3	2	1	1	1	1	1	NA	NA	NA	NA	NA	NA	NA	NA	NA	NA	NA	NA	NA	NA	6	1	1	1	1	3	4
843		496331921	base	interview	13679236254	5	3	5	6	4	5	3	4	2	5	5	4	5	4	2	1	1	1	2	1	1	1	1	NA	NA	NA	NA	NA	NA	NA	NA	NA	NA	NA	NA	NA	NA	6	5	5	6	6	4	5
844		494840843	base	interview	13679236319	3	1	1	4	4	4	3	6	1	6	6	1	4	1	1	2	1	1	1	NA	NA	NA	NA	NA	NA	NA	NA	NA	NA	NA	NA	NA	NA	NA	NA	NA	NA	7	2	2	2	2	5	5
845		495169756	base	interview	13679236504	6	3	1	6	6	6	6	6	1	6	6	6	5	6	2	1	2	1	1	1	1	1	1	NA	NA	NA	NA	NA	NA	NA	NA	NA	NA	NA	NA	NA	NA	9	1	1	6	6	5	5
846		495150964	base	interview	13679236536	5	1	4	6	2	1	1	1	6	5	5	5	5	5	3	1	1	1	1	NA	NA	NA	NA	NA	NA	NA	NA	NA	NA	NA	NA	NA	NA	NA	NA	NA	NA	6	1	1	1	1	3	4
847		484010540	base	interview	13679236612	5	5	2	4	6	6	4	6	6	6	6	6	4	4	2	2	1	1	1	NA	NA	NA	NA	NA	NA	NA	NA	NA	NA	NA	NA	NA	NA	NA	NA	NA	NA	6	3	3	3	3	3	5
848		423064243	base	interview	13679236852	4	4	3	5	5	5	6	4	3	5	5	4	3	4	3	2	1	1	1	NA	NA	NA	NA	NA	NA	NA	NA	NA	NA	NA	NA	NA	NA	NA	NA	NA	NA	6	3	3	5	5	3	4
851		423224743	base	interview	13679236918	2	3	3	4	5	5	5	3	3	5	6	6	5	4	2	2	2	1	1	NA	NA	NA	NA	NA	NA	NA	NA	NA	NA	NA	NA	NA	NA	NA	NA	NA	NA	6	3	3	3	3	1	3
852		495618035	base	interview	13679237057	4	2	2	6	6	6	6	3	4	5	5	5	5	5	1	1	1	1	1	1	3	3	1	NA	NA	NA	NA	NA	NA	NA	NA	NA	NA	NA	NA	NA	NA	5	6	6	6	6	5	5
853		496286343	base	interview	13679237177	4	4	4	3	4	4	3	3	4	4	4	4	4	4	1	1	1	1	1	1	1	1	1	NA	NA	NA	NA	NA	NA	NA	NA	NA	NA	NA	NA	NA	NA	6	3	3	3	3	2	3
854		464466946	base	interview	13679237244	5	4	3	3	6	6	6	6	1	6	6	6	5	6	5	1	1	1	1	4	5	5	3	NA	NA	NA	NA	NA	NA	NA	NA	NA	NA	NA	NA	NA	NA	8	2	2	6	6	5	5
855		464221147	base	interview	13679237686	6	6	6	1	6	6	6	6	6	1	1	1	1	1	1	1	1	1	1	1	1	1	1	NA	NA	NA	NA	NA	NA	NA	NA	NA	NA	NA	NA	NA	NA	6	6	6	6	6	5	5
856		464421545	base	interview	13679237697	4	4	5	6	2	3	2	1	6	5	5	6	5	5	2	3	3	1	2	3	3	3	3	NA	NA	NA	NA	NA	NA	NA	NA	NA	NA	NA	NA	NA	NA	5	2	3	5	4	3	4
857		474246742	base	interview	13679237838	5	5	5	5	2	2	2	2	4	5	5	4	3	5	2	1	1	1	1	1	1	1	1	NA	NA	NA	NA	NA	NA	NA	NA	NA	NA	NA	NA	NA	NA	8	2	3	4	3	3	4
858		444736445	base	interview	13679237995	4	4	4	6	6	6	6	6	1	6	6	6	5	6	1	1	1	1	1	NA	NA	NA	NA	NA	NA	NA	NA	NA	NA	NA	NA	NA	NA	NA	NA	NA	NA	9	4	5	NA	5	4	5
859		494196347	base	interview	13679238213	4	4	4	6	4	5	4	5	6	4	4	5	6	4	2	3	1	1	5	1	1	1	1	NA	NA	NA	NA	NA	NA	NA	NA	NA	NA	NA	NA	NA	NA	6	2	2	4	4	4	5
860		495057305	base	interview	13679238227	3	3	3	5	2	2	2	2	5	6	6	6	4	6	3	1	1	1	1	NA	NA	NA	NA	2	1	1	1	1	3	NA	NA	NA	NA	NA	NA	NA	NA	6	1	1	2	2	4	5
861		496280447	base	interview	13679238352	3	3	3	4	3	3	2	2	3	4	4	4	4	4	2	2	1	1	1	NA	NA	NA	NA	2	1	1	1	1	2	NA	NA	NA	NA	NA	NA	NA	NA	6	3	4	4	4	4	4
862		495053028	base	interview	13679238527	6	4	2	6	6	6	4	4	4	6	6	6	4	5	3	2	2	1	1	NA	NA	NA	NA	NA	NA	NA	NA	NA	NA	NA	NA	NA	NA	NA	NA	NA	NA	4	3	5	6	5	3	5
863		444321042	base	interview	13679238631	5	4	4	NA	5	4	3	1	3	5	6	5	4	5	3	2	1	1	2	NA	NA	NA	NA	NA	NA	NA	NA	NA	NA	NA	NA	NA	NA	NA	NA	NA	NA	3	6	4	5	4	3	4
864		424481744	base	interview	13679238741	5	5	4	4	1	1	1	1	4	6	6	6	4	3	2	1	1	1	1	1	1	1	1	NA	NA	NA	NA	NA	NA	NA	NA	NA	NA	NA	NA	NA	NA	6	4	4	4	4	2	4
865		474420944	base	interview	13679239314	5	3	2	4	4	4	2	2	5	6	6	5	3	5	3	3	1	1	1	1	1	1	1	NA	NA	NA	NA	NA	NA	NA	NA	NA	NA	NA	NA	NA	NA	4	1	1	5	4	2	4
866		474491548	base	interview	13679239420	1	1	1	4	6	6	3	3	4	6	6	6	4	6	3	1	1	1	1	1	1	1	1	NA	NA	NA	NA	NA	NA	NA	NA	NA	NA	NA	NA	NA	NA	7	2	1	1	3	5	5
867		494056042	base	interview	13679239474	5	5	5	6	6	6	6	6	6	6	6	6	6	6	1	1	1	1	1	1	1	1	1	NA	NA	NA	NA	NA	NA	NA	NA	NA	NA	NA	NA	NA	NA	6	3	3	6	6	5	5
869		404189046	base	interview	13679239518	4	3	3	5	6	6	6	3	2	5	4	5	5	5	4	3	2	2	3	5	4	4	5	NA	NA	NA	NA	NA	NA	NA	NA	NA	NA	NA	NA	NA	NA	4	5	4	5	6	4	4
870		495526993	base	interview	13679239592	1	3	3	5	5	5	5	3	4	3	5	5	5	5	1	2	2	1	1	1	1	1	1	NA	NA	NA	NA	NA	NA	NA	NA	NA	NA	NA	NA	NA	NA	9	4	4	4	4	5	5
871		484356040	base	interview	13679239622	4	4	4	2	3	3	1	1	5	6	6	5	2	2	3	3	2	1	5	1	1	1	1	NA	NA	NA	NA	NA	NA	NA	NA	NA	NA	NA	NA	NA	NA	6	4	4	5	5	4	4
872		493284548	base	interview	13679239764	NA	NA	NA	5	5	5	5	5	3	4	4	4	4	4	3	3	1	1	1	NA	NA	NA	NA	NA	NA	NA	NA	NA	NA	NA	NA	NA	NA	NA	NA	NA	NA	7	4	5	4	5	3	4
873		404436143	base	interview	13679239858	4	3	2	3	3	6	4	4	1	3	4	4	2	2	1	1	1	1	1	NA	NA	NA	NA	NA	NA	NA	NA	NA	NA	NA	NA	NA	NA	NA	NA	NA	NA	6	3	4	3	4	3	3
874		414786245	base	interview	13679239877	2	2	1	3	4	6	6	6	3	2	2	2	2	2	1	1	1	1	1	1	1	1	1	NA	NA	NA	NA	NA	NA	NA	NA	NA	NA	NA	NA	NA	NA	10	1	6	4	6	5	5
875		464781645	base	interview	13679239917	5	3	3	5	5	5	5	3	3	6	6	5	4	4	1	2	1	1	1	1	1	1	1	1	4	1	6	4	2	1	NA	NA	NA	NA	NA	NA	NA	8	6	6	6	6	4	5
876		474658445	base	interview	13679240256	4	5	5	4	1	4	4	1	5	6	6	6	6	6	2	4	1	1	1	5	5	5	4	2	1	1	1	1	3	NA	NA	NA	NA	NA	NA	NA	NA	6	1	1	4	1	3	3
877		443974240	base	interview	13679240436	5	5	1	3	6	6	6	6	1	5	6	6	5	1	1	1	1	1	1	6	5	5	4	NA	NA	NA	NA	NA	NA	NA	NA	NA	NA	NA	NA	NA	NA	5	6	6	6	6	5	5
878		474789447	base	interview	13679240900	5	5	3	6	6	6	6	6	2	5	5	5	4	5	2	2	2	1	1	3	4	4	3	NA	NA	NA	NA	NA	NA	NA	NA	NA	NA	NA	NA	NA	NA	10	6	6	3	6	5	5
879		444819247	base	interview	13679241335	4	3	1	5	6	6	6	5	2	6	6	5	3	5	3	2	1	2	1	NA	NA	NA	NA	NA	NA	NA	NA	NA	NA	NA	NA	NA	NA	NA	NA	NA	NA	9	4	2	5	2	5	3
881		484681342	base	interview	13679241486	5	4	5	5	4	4	2	2	4	4	5	5	4	3	3	1	1	1	3	NA	NA	NA	NA	NA	NA	NA	NA	NA	NA	NA	NA	NA	NA	NA	NA	NA	NA	4	2	4	1	3	4	5
882		495179878	base	interview	13679241646	5	1	2	6	6	6	1	1	6	3	5	5	3	4	2	1	1	1	1	3	1	2	3	1	1	2	1	1	2	NA	NA	NA	NA	NA	NA	NA	NA	5	6	6	6	6	1	5
885		414681942	base	interview	13679241952	5	4	3	3	5	3	1	3	5	4	5	6	3	2	2	1	1	1	1	NA	NA	NA	NA	NA	NA	NA	NA	NA	NA	NA	NA	NA	NA	NA	NA	NA	NA	4	2	4	3	3	1	4
886		403204841	base	interview	13679242048	1	1	1	6	4	3	3	1	4	1	1	1	1	1	1	1	1	1	1	1	1	1	1	NA	NA	NA	NA	NA	NA	NA	NA	NA	NA	NA	NA	NA	NA	6	4	4	5	5	4	4
887		454040441	base	interview	13679242193	5	5	5	6	5	5	5	1	6	5	5	5	4	3	3	3	2	1	1	NA	NA	NA	NA	NA	NA	NA	NA	NA	NA	NA	NA	NA	NA	NA	NA	NA	NA	3	3	4	5	5	3	5
889		444525243	base	interview	13679242424	5	3	5	6	5	5	3	3	3	5	5	5	5	4	1	1	1	1	1	2	2	3	3	NA	NA	NA	NA	NA	NA	NA	NA	NA	NA	NA	NA	NA	NA	7	5	5	5	5	3	5
890		495306354	base	interview	13679242534	2	3	4	6	2	1	6	1	6	6	5	5	5	4	1	2	1	1	4	1	2	2	1	1	1	1	1	5	3	4	NA	NA	NA	NA	NA	NA	NA	6	2	1	5	2	3	5
892		404059047	base	interview	13679242783	4	4	5	6	2	2	1	1	6	6	5	5	5	5	4	4	1	4	2	5	5	5	5	NA	NA	NA	NA	NA	2	NA	NA	NA	NA	NA	NA	NA	NA	2	3	3	5	5	3	3
893		454981649	base	interview	13679242885	6	2	1	6	6	6	6	6	1	6	6	6	6	6	2	5	3	3	2	5	6	6	6	NA	NA	NA	NA	NA	NA	NA	NA	NA	NA	NA	NA	NA	NA	6	6	6	6	6	5	5
894		495355740	base	interview	13679243005	4	4	4	6	5	5	5	4	4	6	6	5	4	4	2	1	1	1	1	1	2	1	2	NA	NA	NA	NA	NA	NA	NA	NA	NA	NA	NA	NA	NA	NA	6	4	5	5	6	5	5
896		473704543	base	interview	13679244625	5	4	4	5	5	5	4	5	5	6	5	6	2	6	4	1	1	1	4	NA	NA	NA	NA	NA	NA	NA	NA	NA	NA	NA	NA	NA	NA	NA	NA	NA	NA	6	2	2	5	5	4	4
898		434500047	base	interview	13679245058	4	5	5	4	4	3	4	3	3	5	5	5	4	1	4	3	1	1	1	NA	NA	NA	NA	NA	NA	NA	NA	NA	NA	NA	NA	NA	NA	NA	NA	NA	NA	6	1	1	4	3	3	4
899		496389807	base	interview	13679245080	4	4	3	6	3	4	3	1	6	6	5	4	4	4	3	2	2	3	1	NA	NA	NA	NA	NA	NA	NA	NA	NA	NA	NA	NA	NA	NA	NA	NA	NA	NA	3	6	6	6	6	1	1
901		493944342	base	interview	13679245824	5	3	3	6	3	4	3	1	2	4	4	6	4	4	1	1	1	1	1	NA	NA	NA	NA	NA	NA	NA	NA	NA	NA	NA	NA	NA	NA	NA	NA	NA	NA	6	2	2	3	2	3	5
904		414756844	base	interview	13679246155	5	4	5	5	2	2	1	1	6	6	6	5	5	5	4	5	2	2	2	NA	NA	NA	NA	NA	NA	NA	NA	NA	NA	NA	NA	NA	NA	NA	NA	NA	NA	3	1	1	5	4	1	4
907		424060544	base	interview	13679246635	NA	NA	NA	6	6	6	6	1	1	6	6	5	5	5	3	4	1	1	1	NA	NA	NA	NA	1	4	5	2	1	4	NA	NA	NA	NA	NA	NA	NA	NA	6	NA	6	NA	NA	5	5
910		495454974	base	interview	13679247174	5	5	1	5	5	5	3	2	2	5	4	4	3	1	1	4	1	1	1	5	2	3	3	NA	NA	NA	NA	NA	NA	NA	NA	NA	NA	NA	NA	NA	NA	6	1	1	4	3	3	4
915		496260566	base	interview	13679248797	5	5	5	4	2	1	5	1	6	6	6	5	5	6	3	4	1	1	1	3	1	3	3	NA	NA	NA	NA	NA	NA	NA	NA	NA	NA	NA	NA	NA	NA	7	2	2	5	2	2	2
916		444721646	base	interview	13679248880	5	4	3	4	5	5	4	5	3	5	6	6	4	4	3	2	1	1	1	1	1	1	1	NA	NA	NA	NA	NA	NA	NA	NA	NA	NA	NA	NA	NA	NA	6	4	5	4	5	5	5
918		404321544	base	interview	13679248921	5	5	5	4	1	2	3	1	5	6	6	6	5	4	3	4	3	1	1	2	5	3	5	NA	NA	NA	NA	NA	NA	NA	NA	NA	NA	NA	NA	NA	NA	3	1	1	4	4	3	5
919		496385965	base	interview	13679249335	5	5	5	4	6	6	6	3	3	6	6	6	4	4	3	1	1	1	1	NA	NA	NA	NA	NA	NA	NA	NA	NA	NA	NA	NA	NA	NA	NA	NA	NA	NA	4	1	3	1	1	4	4
921		494909546	base	interview	13679249775	4	4	5	6	3	5	5	2	5	5	5	4	1	1	3	1	1	1	1	NA	NA	NA	NA	NA	NA	NA	NA	NA	NA	NA	NA	NA	NA	NA	NA	NA	NA	7	1	2	2	4	4	2
924		495590032	base	interview	13679250248	3	3	2	3	3	2	2	2	2	5	5	4	3	4	2	1	1	1	1	NA	NA	NA	NA	NA	NA	NA	NA	NA	NA	NA	NA	NA	NA	NA	NA	NA	NA	6	3	2	2	1	2	4
925		496228912	base	interview	13679250546	6	3	4	6	6	6	5	3	3	6	6	1	6	6	3	4	2	2	2	NA	NA	NA	NA	NA	NA	NA	NA	NA	NA	NA	NA	NA	NA	NA	NA	NA	NA	6	6	6	6	6	1	5
926		496287132	base	interview	13679250595	5	5	1	6	6	6	5	4	3	6	5	5	4	4	1	2	1	1	1	NA	NA	NA	NA	NA	NA	NA	NA	NA	NA	NA	NA	NA	NA	NA	NA	NA	NA	6	2	4	5	5	1	3
933		496220862	base	interview	13679252402	5	3	3	6	6	6	3	6	1	4	4	5	5	6	2	1	1	1	1	4	4	5	6	NA	NA	NA	NA	NA	NA	NA	NA	NA	NA	NA	NA	NA	NA	8	4	6	5	6	3	2
934		496391283	base	interview	13679252488	6	1	5	6	6	6	6	6	1	5	5	5	5	4	2	3	5	5	1	NA	NA	NA	NA	NA	NA	NA	NA	NA	NA	NA	1	4	5	6	5	4	NA	11	6	6	1	1	5	1
935		494381845	base	interview	13679252953	6	1	5	6	3	5	1	1	1	6	6	4	3	5	3	2	1	1	1	NA	NA	NA	NA	2	1	1	1	1	2	NA	NA	NA	NA	NA	NA	NA	NA	8	2	2	6	6	1	5
938		454926946	base	interview	13679254923	NA	NA	NA	5	6	6	6	6	1	5	5	5	5	4	2	2	2	2	1	NA	NA	NA	NA	NA	NA	NA	NA	NA	NA	NA	1	2	2	5	1	2	1	8	5	5	2	2	4	4
939		484868842	base	interview	13679255076	4	4	4	4	5	5	2	3	4	5	5	5	3	5	1	3	1	1	1	NA	NA	NA	NA	NA	NA	NA	NA	NA	NA	NA	NA	NA	NA	NA	NA	NA	NA	6	1	1	3	3	4	4
941		495134737	base	interview	13679255131	5	5	5	5	5	5	5	4	4	5	4	4	5	4	2	1	1	1	1	NA	NA	NA	NA	NA	NA	NA	NA	NA	NA	NA	NA	NA	NA	NA	NA	NA	NA	4	4	6	3	5	3	4
942		495367906	base	interview	13679255328	6	1	1	6	6	6	6	6	6	1	1	1	1	1	1	1	1	1	1	1	1	1	1	NA	NA	NA	NA	NA	NA	NA	1	5	1	6	1	1	NA	1	6	6	1	1	5	5
944		495640562	base	interview	13679256293	1	1	1	1	1	1	2	1	1	1	1	1	1	1	1	1	1	1	1	1	1	1	1	NA	NA	NA	NA	NA	NA	NA	NA	NA	NA	NA	NA	NA	NA	6	1	1	6	6	5	5
946		444128445	base	interview	13679257123	1	3	1	5	2	2	2	1	5	4	5	6	3	4	3	1	1	1	1	1	1	1	1	NA	NA	NA	NA	NA	NA	NA	NA	NA	NA	NA	NA	NA	NA	6	1	1	4	4	3	5
948		474726244	base	interview	13679258004	4	1	3	5	5	5	4	6	2	4	4	3	3	1	3	3	1	1	1	1	1	1	1	NA	NA	NA	NA	NA	NA	NA	NA	NA	NA	NA	NA	NA	NA	6	4	4	4	4	4	4
951		484381743	base	interview	13679258582	5	5	5	5	6	6	5	4	3	5	5	5	4	4	1	2	1	1	1	1	1	1	1	NA	NA	NA	NA	NA	NA	NA	NA	NA	NA	NA	NA	NA	NA	7	4	4	2	2	4	5
952		444176943	base	interview	13679258780	6	5	5	6	6	6	6	6	1	5	5	5	5	6	2	1	1	1	1	NA	NA	NA	NA	NA	NA	NA	NA	NA	NA	NA	NA	NA	NA	NA	NA	NA	NA	8	1	6	6	6	5	4
953		424881847	base	interview	13679258818	4	3	4	6	6	5	3	4	4	5	6	6	3	1	1	1	1	1	1	NA	NA	NA	NA	NA	NA	NA	NA	NA	NA	NA	NA	NA	NA	NA	NA	NA	NA	6	1	1	6	2	5	5
955		454976947	base	interview	13679259683	4	4	2	5	3	3	2	1	6	6	6	5	5	5	4	4	2	2	2	1	1	1	1	2	1	1	1	1	2	NA	NA	NA	NA	NA	NA	NA	NA	5	1	1	6	3	4	4
956		495633247	base	interview	13679260066	2	1	3	4	3	1	1	1	6	4	4	4	2	2	2	3	1	1	1	1	1	1	1	NA	NA	NA	NA	NA	NA	NA	NA	NA	NA	NA	NA	NA	NA	5	4	3	3	NA	3	5
957		474921240	base	interview	13679262353	5	3	5	3	2	1	2	1	5	6	6	4	5	5	2	1	3	1	5	NA	NA	NA	NA	NA	NA	NA	NA	NA	NA	NA	NA	NA	NA	NA	NA	NA	NA	7	2	1	3	4	3	5
959		495598446	base	interview	13679262556	5	4	4	5	4	3	5	1	5	6	6	6	5	5	1	4	2	1	2	4	3	3	4	NA	NA	NA	NA	NA	NA	NA	NA	NA	NA	NA	NA	NA	NA	5	3	3	3	3	3	4
960		496328799	base	interview	13679262629	4	4	2	6	1	1	1	1	6	6	6	6	5	6	3	3	1	3	1	5	6	6	6	1	1	1	1	1	4	NA	NA	NA	NA	NA	NA	NA	NA	6	4	4	6	4	4	5
961		474219541	base	interview	13679262680	6	6	4	6	6	6	6	4	4	6	6	6	6	6	3	2	1	1	4	NA	NA	NA	NA	NA	NA	NA	NA	NA	NA	NA	NA	NA	NA	NA	NA	NA	NA	6	6	6	4	4	5	5
964		414336249	base	interview	13679263420	4	4	3	4	4	4	4	2	5	3	3	4	1	3	3	1	1	1	1	1	1	1	1	NA	NA	NA	NA	NA	NA	NA	NA	NA	NA	NA	NA	NA	NA	6	2	2	4	4	4	4
966		424321248	base	interview	13679264037	6	5	3	6	4	5	6	2	3	6	6	6	6	5	3	4	3	1	2	NA	NA	NA	NA	NA	NA	NA	NA	NA	NA	NA	NA	NA	NA	NA	NA	NA	NA	4	3	4	2	4	4	5
969		444222542	base	interview	13679264263	5	5	1	6	6	6	6	6	1	6	6	6	6	6	3	5	3	4	5	5	5	5	5	NA	NA	NA	NA	NA	NA	NA	NA	NA	NA	NA	NA	NA	NA	1	6	6	6	6	1	4
971		496288447	base	interview	13679264528	5	3	3	6	3	5	3	3	5	5	6	4	4	3	1	1	1	1	1	2	3	3	4	NA	NA	NA	NA	NA	NA	NA	NA	NA	NA	NA	NA	NA	NA	5	4	3	4	4	3	5
972		434729542	base	interview	13679264836	5	4	3	6	6	6	5	4	4	6	6	5	5	5	4	3	2	3	2	NA	NA	NA	NA	2	1	1	1	1	3	4	NA	NA	NA	NA	NA	NA	NA	6	5	2	3	4	3	4
974		453334848	base	interview	13679265072	4	4	4	5	4	3	4	4	4	6	6	6	4	4	2	3	1	1	5	NA	NA	NA	NA	2	1	1	1	1	2	3	NA	NA	NA	NA	NA	NA	NA	6	3	4	3	4	3	4
976		474246446	base	interview	13679265428	5	5	5	6	6	6	6	6	6	6	5	6	6	5	2	1	1	1	NA	1	1	1	1	NA	NA	NA	NA	NA	NA	NA	NA	NA	NA	NA	NA	NA	NA	6	1	1	6	1	5	5
978		495523921	base	interview	13679265678	4	4	4	6	5	5	3	3	3	5	5	5	4	NA	1	1	1	1	1	NA	NA	NA	NA	NA	NA	NA	NA	NA	NA	NA	NA	NA	NA	NA	NA	NA	NA	7	5	5	5	5	5	5
979		495012807	base	interview	13679265694	3	4	4	5	6	6	5	5	5	6	5	6	2	2	1	1	1	1	1	1	1	1	1	NA	NA	NA	NA	NA	NA	NA	NA	NA	NA	NA	NA	NA	NA	6	6	6	5	6	5	4
982		495137758	base	interview	13679265925	4	4	4	6	6	6	6	6	6	5	5	5	5	1	1	1	1	1	1	NA	NA	NA	NA	NA	NA	NA	NA	NA	NA	NA	NA	NA	NA	NA	NA	NA	NA	6	6	6	6	6	5	5
983		495515570	base	interview	13679266148	4	2	2	4	3	3	4	4	4	2	1	1	3	1	3	2	2	2	1	NA	NA	NA	NA	NA	NA	NA	NA	NA	NA	NA	NA	NA	NA	NA	NA	NA	NA	6	6	6	5	4	3	2
985		495613951	base	interview	13679266391	4	4	4	5	5	6	5	4	3	5	4	3	4	5	1	1	1	1	1	NA	NA	NA	NA	NA	NA	NA	NA	NA	NA	NA	NA	NA	NA	NA	NA	NA	NA	6	4	3	3	3	5	5
989		474495140	base	interview	13679267293	5	1	1	6	6	6	6	6	1	3	3	4	4	1	2	2	1	1	1	NA	NA	NA	NA	NA	NA	NA	NA	NA	NA	NA	NA	NA	NA	NA	NA	NA	NA	6	1	1	1	1	5	3
990		495043524	base	interview	13679267342	3	3	3	6	6	6	6	6	6	3	3	3	3	3	3	1	1	1	1	NA	NA	NA	NA	NA	NA	NA	NA	NA	NA	NA	NA	NA	NA	NA	NA	NA	NA	5	1	1	1	1	5	5
993		495135237	base	interview	13679268436	3	4	4	6	6	6	6	5	5	5	3	4	4	4	4	3	3	4	4	NA	NA	NA	NA	NA	NA	NA	NA	NA	NA	NA	NA	NA	NA	NA	NA	NA	NA	6	3	5	2	6	4	5
994		495627890	base	interview	13679268739	4	4	4	5	1	2	4	1	6	4	4	5	4	5	3	3	2	2	2	NA	NA	NA	NA	2	1	1	1	1	2	NA	NA	NA	NA	NA	NA	NA	NA	3	1	2	5	4	1	2
996		464340740	base	interview	13679270918	4	5	4	4	4	4	1	1	3	5	5	5	5	4	2	1	1	1	3	1	1	1	1	NA	NA	NA	NA	NA	NA	NA	NA	NA	NA	NA	NA	NA	NA	6	3	3	3	3	1	5
1004		444981948	base	interview	13679274037	5	5	5	5	5	5	5	5	3	6	6	6	6	5	1	1	1	1	1	NA	NA	NA	NA	NA	NA	NA	NA	NA	NA	NA	NA	NA	NA	NA	NA	NA	NA	6	5	5	5	5	4	5
1010		404281548	base	interview	13679276862	4	5	3	4	2	2	2	2	4	4	3	3	2	4	3	1	1	1	1	NA	NA	NA	NA	NA	NA	NA	NA	NA	NA	NA	NA	NA	NA	NA	NA	NA	NA	5	4	3	4	4	4	4
1011		496263025	base	interview	13679278105	1	1	1	6	6	6	6	6	6	4	4	4	1	5	1	1	1	1	1	1	1	1	1	NA	NA	NA	NA	NA	NA	NA	NA	NA	NA	NA	NA	NA	NA	5	3	1	6	1	5	3
1014		434509848	base	interview	13679286531	NA	NA	NA	6	4	4	2	1	6	6	6	3	4	4	4	2	1	1	1	1	1	1	1	NA	NA	NA	NA	NA	NA	NA	NA	NA	NA	NA	NA	NA	NA	2	5	2	6	6	1	3
1015		454616241	base	interview	13679288305	3	4	4	4	3	3	2	2	2	4	5	6	3	6	2	1	1	1	1	NA	NA	NA	NA	NA	NA	NA	NA	NA	NA	NA	NA	NA	NA	NA	NA	NA	NA	7	2	2	5	5	4	5
1017		495044825	base	interview	13679298364	5	4	4	6	6	6	6	6	6	4	4	4	5	4	1	1	1	1	1	1	1	1	1	NA	NA	NA	NA	NA	NA	NA	NA	NA	NA	NA	NA	NA	NA	7	1	2	2	2	3	5
1020		495563021	base	interview	13679307269	5	5	4	6	6	6	4	6	2	4	4	4	4	4	3	1	1	1	1	3	1	1	3	NA	NA	NA	NA	NA	NA	NA	NA	NA	NA	NA	NA	NA	NA	6	6	6	6	6	5	5
1021		494740744	base	interview	13679310492	4	4	4	6	6	6	5	1	4	4	4	4	4	4	1	1	1	1	1	NA	NA	NA	NA	NA	NA	NA	NA	NA	NA	NA	NA	NA	NA	NA	NA	NA	NA	6	3	6	5	5	5	4
1023		424919446	base	interview	13679317338	5	3	4	4	5	5	5	4	4	4	4	5	2	4	1	1	1	1	1	1	1	1	1	NA	NA	NA	NA	NA	NA	NA	NA	NA	NA	NA	NA	NA	NA	6	5	5	3	3	4	5
1025		454746446	base	interview	13679318130	5	2	5	6	1	1	1	4	6	5	5	6	4	5	4	1	1	1	2	NA	NA	NA	NA	NA	NA	NA	NA	NA	NA	NA	NA	NA	NA	NA	NA	NA	NA	5	1	1	3	2	1	3
1027		494716247	base	interview	13679320555	6	2	1	6	6	6	6	6	1	5	5	5	4	4	1	3	2	1	1	2	1	3	5	NA	NA	NA	NA	NA	NA	NA	NA	NA	NA	NA	NA	NA	NA	8	4	4	4	4	3	5
1029		495153729	base	interview	13679324105	4	4	4	4	4	4	4	4	4	4	5	5	5	4	2	3	3	2	2	NA	NA	NA	NA	NA	NA	NA	NA	NA	NA	NA	NA	NA	NA	NA	NA	NA	NA	6	6	6	6	6	5	5
1030		495149094	base	interview	13679324777	5	5	5	6	6	6	2	4	4	5	5	3	4	3	4	2	1	1	1	NA	NA	NA	NA	NA	NA	NA	NA	NA	NA	NA	NA	NA	NA	NA	NA	NA	NA	5	3	3	3	3	2	2
1031		496237650	base	interview	13679324835	3	3	3	6	6	6	6	6	6	1	1	6	1	1	1	1	1	1	1	NA	NA	NA	NA	NA	NA	NA	NA	NA	NA	NA	NA	NA	NA	NA	NA	NA	NA	6	6	6	6	6	5	5
1039		496286845	base	interview	13679328377	5	5	5	6	5	5	2	2	6	5	2	5	5	5	3	3	2	3	2	4	4	4	4	NA	NA	NA	NA	NA	NA	NA	NA	NA	NA	NA	NA	NA	NA	8	6	6	6	6	3	4
1042		496311260	base	interview	13679329256	4	1	5	3	6	6	6	4	3	1	1	1	5	4	1	1	1	1	1	NA	NA	NA	NA	NA	NA	NA	NA	NA	NA	NA	NA	NA	NA	NA	NA	NA	NA	6	6	6	3	3	3	3
1045		414946045	base	interview	13679332766	6	4	4	6	6	6	6	6	3	6	6	6	4	4	3	1	1	1	1	NA	NA	NA	NA	NA	NA	NA	NA	NA	NA	NA	NA	NA	NA	NA	NA	NA	NA	7	1	1	1	1	3	3
1056		496334097	base	interview	13679341865	4	4	4	5	3	2	2	2	5	5	6	4	3	3	1	1	2	1	1	1	1	1	1	2	1	1	1	1	3	NA	NA	NA	NA	NA	NA	NA	NA	6	2	4	5	4	4	5
1058		496263469	base	interview	13679341965	NA	NA	NA	4	5	4	4	4	3	6	6	5	4	3	2	3	3	1	1	NA	NA	NA	NA	NA	NA	NA	NA	NA	NA	NA	NA	NA	NA	NA	NA	NA	NA	5	4	3	4	3	3	2
1059		423804145	base	interview	13679343236	4	4	4	3	6	6	6	6	1	3	3	3	3	3	1	1	1	1	1	NA	NA	NA	NA	NA	NA	NA	NA	NA	NA	NA	NA	NA	NA	NA	NA	NA	NA	6	4	4	4	4	3	3
1065		496102087	base	interview	13679344688	4	5	4	6	6	6	6	5	4	6	6	6	6	6	2	1	1	1	1	NA	NA	NA	NA	NA	NA	NA	NA	NA	NA	NA	NA	NA	NA	NA	NA	NA	NA	6	3	6	6	6	5	5
1069		483314844	base	interview	13679345914	4	4	4	5	5	5	5	5	3	5	5	5	6	5	3	2	2	1	2	NA	NA	NA	NA	NA	NA	NA	NA	NA	NA	NA	NA	NA	NA	NA	NA	NA	NA	6	3	4	5	3	3	5
1071		484676248	base	interview	13679346699	4	4	4	5	5	4	3	2	5	5	4	3	4	3	4	3	2	2	2	NA	NA	NA	NA	NA	NA	NA	NA	NA	NA	NA	NA	NA	NA	NA	NA	NA	NA	6	4	4	NA	NA	2	3
1072		424720943	base	interview	13679346840	4	3	2	4	4	4	4	3	3	5	5	5	3	3	3	1	1	1	5	NA	NA	NA	NA	NA	NA	NA	NA	NA	NA	NA	NA	NA	NA	NA	NA	NA	NA	8	2	3	4	4	3	4
1076		495175242	base	interview	13679347113	4	4	2	6	2	2	4	1	6	5	5	5	3	3	1	2	1	1	1	NA	NA	NA	NA	NA	NA	NA	NA	NA	NA	NA	NA	NA	NA	NA	NA	NA	NA	3	3	3	6	4	2	5
1077		495209139	base	interview	13679347142	6	4	3	6	5	6	3	6	1	5	5	5	4	5	5	3	4	2	3	NA	NA	NA	NA	NA	NA	NA	NA	NA	NA	NA	4	4	3	4	4	4	1	10	6	2	NA	NA	5	5
1079		434279742	base	interview	13679347778	5	5	5	6	6	6	6	5	5	6	6	6	6	6	3	5	4	3	2	1	1	1	1	NA	NA	NA	NA	NA	NA	NA	NA	NA	NA	NA	NA	NA	NA	2	6	6	6	6	2	4
1080		495186222	base	interview	13679347903	5	4	2	6	4	6	6	1	5	6	6	6	4	4	3	4	1	3	1	NA	NA	NA	NA	1	1	1	1	1	5	NA	NA	NA	NA	NA	NA	NA	NA	6	6	6	4	4	1	1
1082		496087514	base	interview	13679347957	3	3	4	5	1	1	1	1	5	4	5	4	3	5	3	3	2	1	2	4	4	5	3	3	1	1	1	1	3	NA	NA	NA	NA	NA	NA	NA	NA	6	1	1	4	5	2	2
1083		496337868	base	interview	13679347960	5	4	4	3	1	1	1	1	1	4	4	4	5	5	2	1	1	1	1	1	2	2	2	NA	NA	NA	NA	NA	NA	NA	NA	NA	NA	NA	NA	NA	NA	4	1	2	5	5	2	1
1084		444268840	base	interview	13679348630	6	1	1	1	6	1	1	6	1	6	6	6	6	6	1	1	1	1	1	5	3	3	3	NA	NA	NA	NA	NA	NA	NA	1	1	1	3	1	1	NA	11	6	6	1	3	5	2
1085		496301128	base	interview	13679348727	5	4	1	5	6	6	5	5	3	6	6	4	5	5	1	2	1	1	1	NA	NA	NA	NA	NA	NA	NA	NA	NA	NA	NA	NA	NA	NA	NA	NA	NA	NA	10	2	4	4	4	4	5
1087		495972026	base	interview	13679349445	4	4	4	6	6	6	5	4	2	6	6	4	4	6	1	1	1	1	1	3	3	3	3	NA	NA	NA	NA	NA	NA	NA	NA	NA	NA	NA	NA	NA	NA	9	1	1	5	1	3	3
1088		495632627	base	interview	13679349569	6	6	6	6	5	3	3	1	6	6	NA	6	5	6	3	4	5	5	5	6	6	6	6	1	1	1	1	5	5	5	NA	NA	NA	NA	NA	NA	NA	1	2	3	5	5	1	2
1089		434976940	base	interview	13679350126	4	4	4	4	3	2	2	2	3	5	5	5	5	5	1	1	1	1	1	1	1	1	1	NA	NA	NA	NA	NA	NA	NA	NA	NA	NA	NA	NA	NA	NA	6	1	1	2	2	2	3
1090		496335659	base	interview	13679350908	6	4	4	6	6	6	6	6	2	6	5	NA	4	5	3	4	1	3	1	3	1	1	3	NA	NA	NA	NA	NA	NA	NA	NA	NA	NA	NA	NA	NA	NA	7	4	6	5	6	3	5
1094		474008748	base	interview	13679353418	5	6	5	3	6	6	6	6	1	6	6	6	6	6	1	1	1	1	4	NA	NA	NA	NA	3	1	2	1	1	3	NA	NA	NA	NA	NA	NA	NA	NA	8	4	3	3	3	5	5
1096		484336147	base	interview	13679353704	4	4	4	6	4	5	3	2	6	4	4	4	4	3	2	2	1	1	4	1	1	1	1	NA	NA	NA	NA	NA	NA	NA	NA	NA	NA	NA	NA	NA	NA	6	5	5	5	5	4	4
1099		404421646	base	interview	13679354311	3	4	4	3	3	4	4	3	3	5	3	3	3	2	2	1	1	1	1	NA	NA	NA	NA	NA	NA	NA	NA	NA	NA	NA	NA	NA	NA	NA	NA	NA	NA	5	5	6	3	4	4	5
1100		424316948	base	interview	13679354579	4	3	3	6	5	6	5	5	4	5	5	4	4	4	1	1	1	1	1	1	1	1	1	NA	NA	NA	NA	NA	NA	NA	NA	NA	NA	NA	NA	NA	NA	6	6	6	5	6	4	5
1102		496338567	base	interview	13679354783	2	3	1	5	4	5	4	6	3	3	3	4	1	3	3	2	2	2	2	2	1	1	1	NA	NA	NA	NA	NA	NA	NA	NA	NA	NA	NA	NA	NA	NA	6	6	6	3	3	1	5
1103		423944444	base	interview	13679355171	3	3	4	4	3	2	2	1	5	3	3	3	4	3	3	3	1	1	4	2	2	2	2	1	1	1	1	1	2	4	NA	NA	NA	NA	NA	NA	NA	5	4	4	5	4	3	2
1104		433584740	base	interview	13679356040	6	4	2	6	6	6	6	6	2	6	6	6	5	6	2	4	3	2	3	NA	NA	NA	NA	NA	NA	NA	NA	NA	NA	NA	1	3	1	5	4	3	NA	7	3	3	4	4	5	5
1106		404919947	base	interview	13679356489	6	4	3	6	6	6	6	6	6	6	6	5	4	4	1	2	1	1	3	1	1	1	1	NA	NA	NA	NA	NA	NA	NA	NA	NA	NA	NA	NA	NA	NA	7	6	6	6	6	3	3
1107		496304880	base	interview	13679356624	6	3	3	2	6	6	6	5	3	6	6	5	5	5	1	1	1	1	1	3	3	3	1	NA	NA	NA	NA	NA	NA	NA	NA	NA	NA	NA	NA	NA	NA	7	2	5	4	5	4	5
1108		454970648	base	interview	13679357336	6	6	6	6	5	5	5	3	2	6	5	4	3	3	1	1	1	1	1	1	1	1	1	NA	NA	NA	NA	NA	NA	NA	NA	NA	NA	NA	NA	NA	NA	4	3	6	6	6	4	5
1110		496337450	base	interview	13679357684	5	4	5	5	6	6	5	4	3	6	4	4	4	4	3	2	1	1	1	NA	NA	NA	NA	NA	NA	NA	NA	NA	NA	NA	NA	NA	NA	NA	NA	NA	NA	6	5	5	5	5	4	5
1111		424049844	base	interview	13679358130	5	3	5	6	5	5	4	1	5	6	6	6	6	5	3	2	2	1	3	1	1	1	1	NA	NA	NA	NA	NA	NA	NA	NA	NA	NA	NA	NA	NA	NA	6	4	4	4	4	3	5
1115		424979847	base	interview	13679359986	4	3	3	5	1	1	1	1	6	6	6	6	3	6	3	2	1	1	1	1	1	1	1	NA	NA	NA	NA	NA	NA	NA	NA	NA	NA	NA	NA	NA	NA	4	2	2	6	4	1	5
1116		495549791	base	interview	13679360415	5	5	3	5	6	6	6	5	1	6	6	6	6	6	1	3	3	3	3	6	6	6	6	NA	NA	NA	NA	NA	NA	NA	1	3	1	1	1	3	NA	6	1	1	1	1	3	5
1121		444926643	base	interview	13679363653	5	5	4	6	1	1	1	1	6	6	6	6	5	4	4	5	3	3	4	NA	NA	NA	NA	NA	NA	NA	NA	NA	NA	NA	NA	NA	NA	NA	NA	NA	NA	1	1	1	4	6	1	1
1122		496388903	base	interview	13679363794	5	5	5	6	5	5	4	3	4	3	2	3	3	2	1	1	1	1	1	NA	NA	NA	NA	NA	NA	NA	NA	NA	NA	NA	NA	NA	NA	NA	NA	NA	NA	6	3	4	3	4	4	4
1123		496338801	base	interview	13679364114	4	4	3	4	4	5	5	3	3	3	4	4	5	4	3	1	1	1	1	1	1	1	2	NA	NA	NA	NA	NA	NA	NA	NA	NA	NA	NA	NA	NA	NA	5	2	4	4	4	2	3
1124		496330908	base	interview	13679365701	5	5	5	6	6	6	6	4	4	5	5	5	5	5	3	3	3	3	3	1	1	1	1	NA	NA	NA	NA	NA	NA	NA	NA	NA	NA	NA	NA	NA	NA	7	5	5	5	5	4	4
1125		464595941	base	interview	13679366717	4	4	3	6	6	6	4	2	4	5	4	4	4	3	1	1	1	1	1	NA	NA	NA	NA	NA	NA	NA	NA	NA	NA	NA	NA	NA	NA	NA	NA	NA	NA	6	1	1	4	4	3	5
1129		484591549	base	interview	13679385702	5	1	1	6	6	6	4	6	1	6	5	3	5	5	2	2	1	1	1	NA	NA	NA	NA	NA	NA	NA	NA	NA	NA	NA	NA	NA	NA	NA	NA	NA	NA	7	5	6	3	6	5	5
1130		495649591	base	interview	13679387354	4	4	1	3	4	3	3	4	3	5	5	4	2	5	3	1	1	1	1	NA	NA	NA	NA	NA	NA	NA	NA	NA	NA	NA	NA	NA	NA	NA	NA	NA	NA	7	2	3	2	2	2	4
1131		495630059	base	interview	13679395056	5	5	5	5	6	6	6	5	2	6	6	6	5	6	2	1	1	1	1	NA	NA	NA	NA	NA	NA	NA	NA	NA	NA	NA	NA	NA	NA	NA	NA	NA	NA	8	4	5	5	4	4	5
1132		495484157	base	interview	13679395324	6	3	1	6	6	6	6	6	1	6	6	6	5	6	2	1	1	1	1	6	6	6	6	NA	NA	NA	NA	NA	NA	NA	NA	NA	NA	NA	NA	NA	NA	6	6	6	1	6	1	5
1133		434699349	base	interview	13679395624	4	3	1	6	6	6	6	6	4	5	5	3	4	3	2	4	1	1	1	NA	NA	NA	NA	NA	NA	NA	NA	NA	NA	NA	NA	NA	NA	NA	NA	NA	NA	5	6	6	5	2	4	5
1135		484009044	base	interview	13679398046	3	4	3	6	6	6	6	6	1	5	3	4	3	1	1	2	1	1	1	2	1	1	1	NA	NA	NA	NA	NA	NA	NA	NA	NA	NA	NA	NA	NA	NA	6	6	6	6	6	3	5
1136		495385981	base	interview	13679399198	5	3	3	3	5	4	3	4	4	4	4	3	5	3	4	3	2	1	1	1	2	2	2	1	1	1	1	1	2	NA	NA	NA	NA	NA	NA	NA	NA	3	5	5	NA	NA	3	3
1137		496310593	base	interview	13679400207	5	2	3	5	5	5	5	4	3	4	3	3	4	3	1	1	1	1	1	1	1	1	1	NA	NA	NA	NA	NA	NA	NA	NA	NA	NA	NA	NA	NA	NA	6	4	5	4	5	3	3
1138		495012935	base	interview	13679400279	2	2	2	4	4	5	4	3	4	1	1	1	1	1	1	1	1	1	1	1	1	1	1	NA	NA	NA	NA	NA	NA	NA	NA	NA	NA	NA	NA	NA	NA	6	4	4	4	4	4	5
1143		495970910	base	interview	13679404154	1	1	1	3	3	2	3	2	4	5	5	5	3	3	1	1	1	1	1	1	1	1	1	NA	NA	NA	NA	NA	NA	NA	NA	NA	NA	NA	NA	NA	NA	6	1	1	2	2	3	4
1144		464991340	base	interview	13679406145	6	6	6	6	6	6	6	6	1	6	6	6	6	6	5	5	5	5	5	1	1	1	1	NA	NA	NA	NA	NA	NA	NA	NA	NA	NA	NA	NA	NA	NA	6	6	6	3	6	5	5
1145		495000535	base	interview	13679406820	6	6	6	6	6	6	6	1	1	4	4	4	4	4	1	1	1	1	1	NA	NA	NA	NA	NA	NA	NA	NA	NA	NA	NA	NA	NA	NA	NA	NA	NA	NA	6	6	6	6	6	5	5
1146		495307277	base	interview	13679409339	4	3	2	5	4	4	5	3	3	4	3	3	5	4	3	3	1	1	1	1	3	3	3	NA	NA	NA	NA	NA	NA	NA	NA	NA	NA	NA	NA	NA	NA	5	3	5	5	6	2	4
1148		424781841	base	interview	13679413136	5	4	3	4	6	6	5	4	1	5	5	3	4	1	1	1	1	1	1	NA	NA	NA	NA	NA	NA	NA	NA	NA	NA	NA	NA	NA	NA	NA	NA	NA	NA	8	3	5	5	3	1	3
1149		474330943	base	interview	13679413431	5	1	4	4	5	6	2	5	5	5	5	5	4	5	2	2	1	1	1	NA	NA	NA	NA	1	1	1	1	1	3	NA	NA	NA	NA	NA	NA	NA	NA	6	6	4	6	NA	3	3
1151		496337734	base	interview	13679414766	5	3	2	6	6	6	6	6	1	5	5	5	5	5	2	1	1	1	1	1	1	1	1	NA	NA	NA	NA	NA	NA	NA	NA	NA	NA	NA	NA	NA	NA	7	6	6	4	6	5	5
1152		404716941	base	interview	13679418224	NA	2	1	5	5	5	5	5	2	2	2	4	5	1	1	1	1	1	1	1	1	1	1	NA	NA	NA	NA	NA	NA	NA	NA	NA	NA	NA	NA	NA	NA	6	5	5	2	4	3	4
1153		454391949	base	interview	13679421276	5	4	5	6	6	6	3	6	3	6	6	5	5	6	3	2	2	2	4	NA	NA	NA	NA	NA	NA	NA	NA	NA	NA	NA	NA	NA	NA	NA	NA	NA	NA	3	4	4	4	4	3	2
1154		496389000	base	interview	13679421532	4	4	4	3	2	3	3	2	3	4	4	4	4	4	3	2	3	1	1	NA	NA	NA	NA	NA	NA	NA	NA	NA	NA	NA	NA	NA	NA	NA	NA	NA	NA	5	5	5	5	5	3	3
1156		424840442	base	interview	13679422368	5	4	3	6	1	1	1	1	6	6	6	5	5	5	4	4	4	3	5	6	6	6	6	3	4	4	1	1	3	NA	NA	NA	NA	NA	NA	NA	NA	1	1	1	6	6	1	3
1157		473134247	base	interview	13679422522	3	4	4	2	1	1	1	1	4	5	5	3	4	3	1	2	2	3	4	NA	NA	NA	NA	NA	NA	NA	NA	NA	NA	NA	NA	NA	NA	NA	NA	NA	NA	7	3	3	2	1	1	3
1158		404312846	base	interview	13679422948	5	5	5	6	6	6	6	6	3	6	6	6	5	6	5	5	5	5	5	NA	NA	NA	NA	NA	NA	NA	NA	NA	NA	NA	3	4	3	1	3	5	NA	6	6	6	6	6	4	5
1160		496228338	base	interview	13679423154	5	3	5	3	4	4	4	2	4	6	6	4	3	2	1	1	1	1	1	1	1	1	1	NA	NA	NA	NA	NA	NA	NA	NA	NA	NA	NA	NA	NA	NA	6	2	2	2	2	2	4
1161		496354106	base	interview	13679423344	5	5	5	3	6	6	6	6	2	5	5	4	4	5	1	2	1	1	1	NA	NA	NA	NA	NA	NA	NA	NA	NA	NA	NA	NA	NA	NA	NA	NA	NA	NA	8	6	6	6	5	1	3
1162		496339001	base	interview	13679423574	5	4	5	6	6	5	6	3	5	6	6	5	4	5	5	4	2	1	1	NA	NA	NA	NA	NA	NA	NA	NA	NA	NA	NA	NA	NA	NA	NA	NA	NA	NA	2	6	6	6	6	3	5
1163		494960648	base	interview	13679423614	5	4	2	3	5	5	5	4	1	6	6	5	4	4	3	4	2	2	2	1	1	1	1	NA	NA	NA	NA	NA	NA	NA	NA	NA	NA	NA	NA	NA	NA	6	1	1	4	4	4	4
1167		496274005	base	interview	13679425028	4	4	4	6	5	6	4	2	2	4	4	5	4	2	1	1	1	1	1	1	1	1	1	NA	NA	NA	NA	NA	NA	NA	NA	NA	NA	NA	NA	NA	NA	7	3	4	3	3	5	5
1168		496296854	base	interview	13679425064	6	4	1	6	6	6	1	1	6	5	4	6	5	5	4	3	1	1	1	1	1	1	1	NA	NA	NA	NA	NA	NA	NA	NA	NA	NA	NA	NA	NA	NA	3	6	4	6	3	5	4
1169		483504049	base	interview	13679425233	6	5	2	4	6	4	4	4	4	6	6	5	4	4	2	2	1	1	1	1	1	1	1	NA	NA	NA	NA	NA	NA	NA	NA	NA	NA	NA	NA	NA	NA	3	3	4	6	6	3	5
1170		404392842	base	interview	13679426490	5	6	3	6	6	6	5	3	4	6	6	4	4	5	3	1	2	1	2	NA	NA	NA	NA	NA	NA	NA	NA	NA	NA	NA	NA	NA	NA	NA	NA	NA	NA	4	3	3	4	4	1	4
1171		454281942	base	interview	13679426669	5	5	2	5	6	3	3	4	4	5	5	6	5	3	1	1	NA	1	1	1	1	1	1	1	1	1	1	1	2	NA	NA	NA	NA	NA	NA	NA	NA	6	1	3	4	5	3	4
1173		494919746	base	interview	13679427329	3	3	3	4	5	5	5	4	3	4	4	4	2	3	1	1	1	1	1	1	1	1	1	NA	NA	NA	NA	NA	NA	NA	NA	NA	NA	NA	NA	NA	NA	6	2	3	4	4	3	4
1174		496386057	base	interview	13679427362	4	4	4	6	6	6	6	1	1	6	6	6	6	6	3	3	3	3	3	4	4	5	5	NA	NA	NA	NA	NA	NA	NA	NA	NA	NA	NA	NA	NA	NA	5	1	1	3	3	5	5
1175		495004510	base	interview	13679427918	6	3	1	3	6	6	6	4	3	6	6	6	4	4	1	2	2	1	1	5	1	1	5	NA	NA	NA	NA	NA	NA	NA	NA	NA	NA	NA	NA	NA	NA	8	6	4	4	4	5	5
1176		495620303	base	interview	13679428798	6	5	5	3	6	6	6	3	3	6	6	5	5	5	3	3	3	1	3	NA	NA	NA	NA	NA	NA	NA	NA	NA	NA	NA	NA	NA	NA	NA	NA	NA	NA	6	5	5	4	4	5	5
1177		464532442	base	interview	13679429449	3	3	1	4	5	5	3	3	2	5	5	4	3	1	2	1	1	1	1	NA	NA	NA	NA	NA	NA	NA	NA	NA	NA	NA	NA	NA	NA	NA	NA	NA	NA	4	3	3	3	3	4	5
1178		404526342	base	interview	13679430002	5	3	3	5	4	3	2	2	2	6	5	5	5	5	4	3	2	2	1	NA	NA	NA	NA	NA	NA	NA	NA	NA	NA	NA	NA	NA	NA	NA	NA	NA	NA	3	2	2	5	4	2	4
1179		495517063	base	interview	13679430541	5	1	1	6	6	6	1	6	1	5	4	3	1	4	1	2	2	1	1	1	1	2	1	NA	NA	NA	NA	NA	NA	NA	NA	NA	NA	NA	NA	NA	NA	9	6	6	1	4	1	1
1180		496354241	base	interview	13679430818	5	4	3	6	4	5	5	4	4	5	5	4	3	3	5	4	1	1	1	1	1	1	1	NA	NA	NA	NA	NA	NA	NA	NA	NA	NA	NA	NA	NA	NA	6	6	6	6	6	5	5
1181		495041271	base	interview	13679430884	3	3	3	5	5	5	5	4	3	3	3	3	2	3	2	1	1	2	1	3	2	2	2	NA	NA	NA	NA	NA	NA	NA	NA	NA	NA	NA	NA	NA	NA	6	5	5	5	5	3	5
1182		444540343	base	interview	13679431158	5	5	1	6	2	2	5	1	5	6	6	6	6	6	3	2	2	1	1	NA	NA	NA	NA	NA	NA	NA	NA	NA	NA	NA	NA	NA	NA	NA	NA	NA	NA	3	5	6	5	4	4	5
1183		496357835	base	interview	13679431219	5	5	4	4	6	6	6	4	3	6	6	6	6	6	3	4	4	4	4	3	1	3	3	1	1	1	1	1	2	NA	NA	NA	NA	NA	NA	NA	NA	3	4	4	4	4	3	3
1184		474680544	base	interview	13679431278	5	5	5	6	3	3	4	1	5	6	6	6	4	5	3	1	1	1	1	NA	NA	NA	NA	NA	NA	NA	NA	NA	NA	NA	NA	NA	NA	NA	NA	NA	NA	4	1	1	4	4	3	4
1185		496357805	base	interview	13679431464	6	3	2	5	6	5	4	6	2	6	6	5	6	6	4	2	1	1	1	NA	NA	NA	NA	NA	NA	NA	NA	NA	NA	NA	NA	NA	NA	NA	NA	NA	NA	9	5	3	4	4	4	4
1186		473064246	base	interview	13679431528	4	4	4	6	6	6	6	6	1	4	4	3	2	1	1	1	1	1	1	NA	NA	NA	NA	NA	NA	NA	NA	NA	NA	NA	NA	NA	NA	NA	NA	NA	NA	6	6	6	1	6	2	3
1189		434281340	base	interview	13679432703	5	4	3	2	6	6	6	5	2	6	6	6	5	6	4	2	1	1	1	1	1	1	1	NA	NA	NA	NA	NA	NA	NA	NA	NA	NA	NA	NA	NA	NA	6	2	2	6	2	3	3
1191		424251546	base	interview	13679433254	4	4	3	5	3	3	3	2	4	5	5	5	5	5	2	2	3	3	3	NA	NA	NA	NA	NA	NA	NA	NA	NA	NA	NA	NA	NA	NA	NA	NA	NA	NA	3	4	5	6	6	3	4
1192		496311812	base	interview	13679434310	6	5	5	6	4	6	5	4	4	2	4	4	5	6	2	2	2	2	2	1	1	1	1	1	1	1	1	1	2	1	NA	NA	NA	NA	NA	NA	NA	2	6	6	1	3	4	4
1195		496273623	base	interview	13679436433	6	1	1	3	5	4	3	6	2	4	1	4	4	1	1	1	1	1	1	1	1	1	1	NA	NA	NA	NA	NA	NA	NA	NA	NA	NA	NA	NA	NA	NA	7	3	5	2	3	3	5
1198		424370046	base	interview	13679437822	5	4	5	5	5	5	3	3	3	5	5	4	4	4	1	1	1	1	2	2	1	1	3	NA	NA	NA	NA	NA	NA	NA	NA	NA	NA	NA	NA	NA	NA	4	4	3	4	3	3	4
1199		414481445	base	interview	13679437942	5	4	4	4	5	5	3	3	3	5	5	5	5	5	1	1	1	1	4	NA	NA	NA	NA	NA	NA	NA	NA	NA	NA	NA	NA	NA	NA	NA	NA	NA	NA	6	1	1	1	1	3	2
1200		496259349	base	interview	13679438498	5	4	5	4	3	3	3	2	5	6	6	6	5	5	3	3	3	2	3	NA	NA	NA	NA	2	1	3	1	1	3	NA	NA	NA	NA	NA	NA	NA	NA	4	3	3	4	4	3	3
1203		434751443	base	interview	13679439893	5	3	3	5	5	5	5	6	4	5	5	5	4	4	3	2	2	1	1	NA	NA	NA	NA	NA	NA	NA	NA	NA	NA	NA	NA	NA	NA	NA	NA	NA	NA	6	4	6	6	5	5	5
1204		464589442	base	interview	13679439926	5	5	5	6	6	6	6	6	6	6	5	5	5	5	2	1	1	1	1	1	1	1	1	NA	NA	NA	NA	NA	NA	NA	NA	NA	NA	NA	NA	NA	NA	4	2	4	4	4	3	4
1205		496277786	base	interview	13679440379	5	5	5	5	3	2	3	1	6	6	6	4	5	5	4	2	1	1	1	3	3	3	3	3	1	1	1	1	3	NA	NA	NA	NA	NA	NA	NA	NA	6	1	1	6	3	3	5
1208		496340821	base	interview	13679441685	6	6	1	4	6	4	5	5	3	5	5	5	3	5	3	2	5	3	1	NA	NA	NA	NA	NA	NA	NA	NA	NA	NA	NA	NA	NA	NA	NA	NA	NA	NA	8	6	1	1	1	5	1
1209		454800946	base	interview	13679441887	4	2	3	6	6	6	6	5	3	5	5	5	4	4	3	2	1	1	1	NA	NA	NA	NA	NA	NA	NA	NA	NA	NA	NA	NA	NA	NA	NA	NA	NA	NA	6	3	3	4	4	4	4
1210		496293257	base	interview	13679442094	3	3	4	6	3	2	2	1	6	4	4	4	4	4	3	3	3	3	3	5	5	3	4	1	1	1	1	1	2	NA	NA	NA	NA	NA	NA	NA	NA	3	3	3	4	4	3	3
1211		484079541	base	interview	13679442746	5	3	1	5	6	6	6	6	2	6	6	6	5	5	1	4	4	3	5	3	3	3	4	NA	NA	NA	NA	NA	NA	NA	NA	NA	NA	NA	NA	NA	NA	7	2	2	2	3	1	1
1212		495147675	base	interview	13679443473	4	5	3	6	5	6	5	3	4	6	6	6	5	4	1	1	1	1	1	1	1	1	1	NA	NA	NA	NA	NA	NA	NA	NA	NA	NA	NA	NA	NA	NA	5	5	6	5	6	2	4
1214		404336949	base	interview	13679445428	1	1	1	5	5	4	3	5	3	4	3	5	5	2	1	1	1	1	3	1	1	1	1	NA	NA	NA	NA	NA	NA	NA	NA	NA	NA	NA	NA	NA	NA	5	6	6	3	4	2	5
1215		496251426	base	interview	13679446032	5	5	5	6	6	6	6	6	3	6	6	6	4	6	4	4	3	3	5	1	1	1	1	NA	NA	NA	NA	NA	NA	NA	NA	NA	NA	NA	NA	NA	NA	5	4	3	5	3	3	5
1216		495412249	base	interview	13679447131	5	5	5	6	5	5	5	6	2	6	5	6	4	4	1	1	1	1	1	NA	NA	NA	NA	NA	NA	NA	NA	NA	NA	NA	NA	NA	NA	NA	NA	NA	NA	6	4	6	5	5	4	5
1217		494430948	base	interview	13679448007	3	5	4	5	3	3	1	1	5	6	6	6	5	6	3	1	1	1	1	NA	NA	NA	NA	NA	NA	NA	NA	NA	NA	NA	NA	NA	NA	NA	NA	NA	NA	6	4	4	6	6	5	5
1218		493044249	base	interview	13679449431	4	4	5	6	4	4	2	1	5	6	6	4	4	5	3	2	3	1	1	2	1	1	2	NA	NA	NA	NA	NA	NA	NA	NA	NA	NA	NA	NA	NA	NA	4	1	1	4	4	1	5
1219		496235756	base	interview	13679449833	2	2	3	6	2	4	1	1	5	6	6	6	5	6	1	2	1	1	1	1	3	3	2	NA	NA	NA	NA	NA	NA	NA	NA	NA	NA	NA	NA	NA	NA	4	1	1	4	3	2	4
1226		494781247	base	interview	13679473506	5	1	1	3	6	6	5	5	2	6	6	6	6	5	2	1	2	2	5	1	1	1	1	NA	NA	NA	NA	NA	NA	NA	NA	NA	NA	NA	NA	NA	NA	8	6	3	5	3	4	5
1227		464981048	base	interview	13679474483	3	3	1	6	5	3	4	1	6	5	4	3	3	5	1	1	1	1	1	NA	NA	NA	NA	NA	NA	NA	NA	NA	NA	NA	NA	NA	NA	NA	NA	NA	NA	4	4	2	5	4	3	4
1230		454289346	base	interview	13679480159	6	4	6	4	5	4	4	3	3	4	4	4	4	4	2	5	3	3	2	1	1	1	1	NA	NA	NA	NA	NA	NA	NA	NA	NA	NA	NA	NA	NA	NA	7	4	4	4	4	3	3
1231		495340504	base	interview	13679480423	1	1	4	6	2	6	2	1	6	4	4	4	5	4	1	1	1	1	1	2	3	3	2	1	1	1	1	2	2	NA	NA	NA	NA	NA	NA	NA	NA	4	2	1	2	1	4	5
1234		443484241	base	interview	13679484883	5	5	4	3	5	4	3	4	2	6	6	4	4	5	3	2	1	2	2	3	2	2	2	NA	NA	NA	NA	NA	NA	NA	NA	NA	NA	NA	NA	NA	NA	6	3	4	3	4	4	4
1235		484592943	base	interview	13679484955	4	4	4	5	5	5	5	1	5	4	4	5	5	4	3	2	1	1	2	1	1	1	1	NA	NA	NA	NA	NA	NA	NA	NA	NA	NA	NA	NA	NA	NA	4	5	5	6	5	1	4
1236		404489343	base	interview	13679486638	6	5	1	6	6	6	6	6	6	5	4	4	4	3	1	1	1	1	1	NA	NA	NA	NA	NA	NA	NA	NA	NA	NA	NA	NA	NA	NA	NA	NA	NA	NA	8	4	4	4	5	5	5
1237		495581375	base	interview	13679487443	5	3	4	6	2	4	3	2	5	4	4	2	4	4	2	3	3	3	1	1	1	1	1	NA	NA	NA	NA	NA	NA	NA	NA	NA	NA	NA	NA	NA	NA	4	6	6	6	6	1	5
1238		483634940	base	interview	13679489384	5	1	2	6	6	6	6	6	3	5	5	5	5	3	3	1	1	1	3	1	1	1	1	NA	NA	NA	NA	NA	NA	NA	NA	NA	NA	NA	NA	NA	NA	4	3	5	4	5	3	4
1239		495638481	base	interview	13679490922	4	5	5	4	2	2	2	2	5	5	5	5	5	5	4	3	1	1	2	3	3	3	4	NA	NA	NA	NA	NA	NA	NA	NA	NA	NA	NA	NA	NA	NA	4	2	2	3	3	2	2
1240		463324348	base	interview	13679492077	5	4	4	6	3	2	5	1	5	6	6	6	5	5	3	1	2	1	1	1	1	1	1	NA	NA	NA	NA	NA	NA	NA	NA	NA	NA	NA	NA	NA	NA	3	6	6	6	6	4	5
1243		434868647	base	interview	13679495426	6	5	2	6	6	6	6	6	2	5	6	6	4	5	4	2	1	1	1	1	1	1	1	NA	NA	NA	NA	NA	NA	NA	NA	NA	NA	NA	NA	NA	NA	9	6	6	6	6	5	5
1244		404409040	base	interview	13679496576	4	4	4	5	5	4	5	1	1	6	6	6	3	1	3	2	2	1	1	NA	NA	NA	NA	1	1	1	1	1	3	1	NA	NA	NA	NA	NA	NA	NA	6	4	4	4	4	4	4
1246		494429241	base	interview	13679500617	4	3	4	3	2	3	2	1	5	5	5	5	5	5	3	3	3	3	3	3	3	3	3	1	1	1	1	1	3	NA	NA	NA	NA	NA	NA	NA	NA	3	3	3	5	5	4	4
1247		444670343	base	interview	13679501487	4	4	4	6	6	4	5	5	3	5	5	5	4	5	4	3	3	3	3	NA	NA	NA	NA	2	1	2	1	1	2	NA	NA	NA	NA	NA	NA	NA	NA	NA	3	3	3	3	3	3
1248		496261466	base	interview	13679501777	4	1	1	5	2	5	2	3	5	6	6	6	3	1	2	1	1	1	1	1	1	1	1	NA	NA	NA	NA	NA	NA	NA	NA	NA	NA	NA	NA	NA	NA	5	1	2	4	4	4	4
1249		496315403	base	interview	13679503702	4	4	4	6	1	1	1	1	6	6	6	6	4	6	3	1	1	1	1	NA	NA	NA	NA	3	1	3	1	1	3	NA	NA	NA	NA	NA	NA	NA	NA	6	1	1	6	1	1	5
1250		404519141	base	interview	13679504163	5	5	4	5	5	5	5	1	6	4	4	2	5	5	3	2	3	2	2	2	2	3	2	NA	NA	NA	NA	NA	NA	NA	NA	NA	NA	NA	NA	NA	NA	4	2	2	3	4	4	4
1252		474749141	base	interview	13679508415	5	4	1	6	6	6	6	6	1	5	5	4	5	5	1	1	1	1	1	1	1	1	1	NA	NA	NA	NA	NA	NA	NA	1	2	1	4	4	4	NA	6	6	6	6	6	3	5
1253		496242869	base	interview	13679509607	5	3	3	5	4	2	2	1	6	6	6	6	5	4	4	2	1	2	2	NA	NA	NA	NA	NA	NA	NA	NA	NA	NA	NA	NA	NA	NA	NA	NA	NA	NA	3	2	1	5	4	1	2
1256		496242869	base	interview	13679511243	6	3	3	5	3	4	1	1	6	6	6	6	5	5	3	1	1	2	3	NA	NA	NA	NA	1	1	1	1	1	3	NA	NA	NA	NA	NA	NA	NA	NA	3	1	1	6	4	1	3
1257		496278713	base	interview	13679511826	5	4	3	5	4	3	4	2	5	6	6	3	4	4	4	2	1	1	1	NA	NA	NA	NA	NA	NA	NA	NA	NA	NA	NA	NA	NA	NA	NA	NA	NA	NA	6	3	3	5	4	2	4
1259		474668741	base	interview	13679515182	1	3	1	6	6	6	6	6	3	5	5	6	5	5	1	1	1	1	1	1	1	1	1	NA	NA	NA	NA	NA	NA	NA	NA	NA	NA	NA	NA	NA	NA	6	4	6	4	6	5	5
1262		434098443	base	interview	13679517002	5	6	1	6	6	6	3	3	4	6	6	6	5	6	5	4	3	3	3	NA	NA	NA	NA	NA	NA	NA	NA	NA	NA	NA	NA	NA	NA	NA	NA	NA	NA	2	2	2	5	5	4	3
1263		424591845	base	interview	13679517685	4	4	4	6	6	6	1	1	4	6	6	6	6	6	3	2	2	1	1	5	5	3	3	NA	NA	NA	NA	NA	NA	NA	NA	NA	NA	NA	NA	NA	NA	9	3	3	3	3	4	5
1264		473984445	base	interview	13679517722	4	1	4	4	2	2	5	1	5	5	5	3	4	3	1	1	1	1	1	NA	NA	NA	NA	NA	NA	NA	NA	NA	NA	NA	NA	NA	NA	NA	NA	NA	NA	6	5	3	6	6	5	5
1267		495596418	base	interview	13679519667	5	2	3	6	6	6	6	5	2	6	6	6	5	6	4	3	2	3	4	1	1	1	1	NA	NA	NA	NA	NA	NA	NA	NA	NA	NA	NA	NA	NA	NA	7	4	4	4	4	3	4
1268		454569042	base	interview	13679521210	4	4	4	5	5	3	4	3	4	5	5	4	3	3	2	1	1	1	1	1	1	1	1	NA	NA	NA	NA	NA	NA	NA	NA	NA	NA	NA	NA	NA	NA	7	5	4	3	4	3	4
1270		496245306	base	interview	13679523077	5	5	5	6	6	6	6	6	6	6	6	6	6	6	5	5	5	4	4	3	2	2	1	NA	NA	NA	NA	NA	NA	NA	1	3	3	3	3	3	1	7	6	6	6	5	5	5
1272		484521547	base	interview	13679523673	5	4	2	6	6	6	6	6	2	6	6	5	5	6	4	1	3	1	1	NA	NA	NA	NA	NA	NA	NA	NA	NA	NA	NA	NA	NA	NA	NA	NA	NA	NA	8	3	6	5	4	5	4
1273		496387521	base	interview	13679525928	4	4	4	4	3	NA	2	2	5	6	6	6	6	6	3	4	2	4	4	3	3	3	3	1	5	5	1	2	1	NA	NA	NA	NA	NA	NA	NA	NA	6	5	5	5	5	3	4
1276		464821246	base	interview	13679534655	4	1	1	5	6	5	4	2	4	4	5	6	4	1	1	1	1	1	1	NA	NA	NA	NA	NA	NA	NA	NA	NA	NA	NA	NA	NA	NA	NA	NA	NA	NA	6	3	3	4	3	4	5
1277		495586770	base	interview	13679534691	5	4	5	3	4	2	2	1	6	5	4	3	4	3	1	1	1	1	1	NA	NA	NA	NA	NA	NA	NA	NA	NA	NA	NA	NA	NA	NA	NA	NA	NA	NA	6	2	2	4	3	2	5
1278		496235517	base	interview	13679540704	4	4	4	5	5	5	5	4	4	5	5	3	5	4	3	4	1	2	1	NA	NA	NA	NA	NA	NA	NA	NA	NA	NA	NA	NA	NA	NA	NA	NA	NA	NA	6	5	4	6	5	3	4
1284		496312265	base	interview	13679573030	3	1	2	5	6	6	6	2	3	5	5	4	4	5	3	2	1	4	1	1	1	1	1	NA	NA	NA	NA	NA	NA	NA	NA	NA	NA	NA	NA	NA	NA	8	4	3	2	3	3	2
1285		484579044	base	interview	13679574943	5	5	3	5	6	6	6	6	1	6	5	3	5	5	2	1	1	1	5	1	1	1	1	NA	NA	NA	NA	NA	NA	NA	NA	NA	NA	NA	NA	NA	NA	8	5	6	6	6	5	5
1286		495504098	base	interview	13679575269	4	4	4	3	3	3	4	3	3	4	4	4	4	4	3	1	1	1	1	NA	NA	NA	NA	NA	NA	NA	NA	NA	NA	NA	NA	NA	NA	NA	NA	NA	NA	6	2	3	2	2	3	3
1289		496324265	base	interview	13679579540	4	3	4	4	3	6	5	4	3	3	3	3	4	3	3	3	3	3	3	1	1	1	1	NA	NA	NA	NA	NA	NA	NA	NA	NA	NA	NA	NA	NA	NA	6	1	5	3	6	2	2
1298		495353904	base	interview	13679611256	4	3	3	5	5	5	5	3	4	5	5	5	5	5	4	1	2	1	1	3	3	3	3	NA	NA	NA	NA	NA	NA	NA	NA	NA	NA	NA	NA	NA	NA	3	2	3	5	4	3	5
1300		496312422	base	interview	13679612970	5	4	4	5	4	3	2	1	4	5	5	3	5	6	4	3	1	3	1	3	3	3	1	NA	NA	NA	NA	NA	NA	NA	NA	NA	NA	NA	NA	NA	NA	4	1	2	4	2	3	4
1302		454751241	base	interview	13679621825	1	1	1	5	1	2	3	1	1	5	5	5	4	4	4	3	2	1	1	1	1	1	1	NA	NA	NA	NA	NA	NA	NA	NA	NA	NA	NA	NA	NA	NA	3	4	5	4	5	5	5
1303		496335470	base	interview	13679621988	5	2	1	3	6	5	6	2	4	5	6	6	5	6	4	3	2	1	1	NA	NA	NA	NA	2	1	1	1	1	3	NA	NA	NA	NA	NA	NA	NA	NA	2	2	3	5	5	4	5
1305		404981243	base	interview	13679630626	6	3	4	4	5	5	3	3	4	5	5	5	5	5	3	3	3	3	3	1	1	1	1	NA	NA	NA	NA	NA	NA	NA	NA	NA	NA	NA	NA	NA	NA	6	4	4	5	5	5	5
1307		414562047	base	interview	13679659274	4	3	3	5	4	4	5	3	4	4	3	3	5	4	2	2	1	1	4	NA	NA	NA	NA	NA	NA	NA	NA	NA	NA	NA	NA	NA	NA	NA	NA	NA	NA	7	4	5	3	4	4	4
1309		424651249	base	interview	13679665070	6	1	1	6	6	6	6	4	3	6	6	6	5	5	4	3	1	1	4	NA	NA	NA	NA	NA	NA	NA	NA	NA	NA	NA	NA	NA	NA	NA	NA	NA	NA	6	5	4	6	6	3	5
1312		496105724	base	interview	13679674676	4	4	4	4	3	2	4	2	4	6	6	6	4	3	1	1	1	1	1	4	4	4	4	NA	NA	NA	NA	NA	NA	NA	NA	NA	NA	NA	NA	NA	NA	4	1	1	3	3	4	4
1313		434521940	base	interview	13679679375	4	4	4	4	2	2	2	1	5	5	5	5	3	1	1	1	1	1	1	1	1	2	1	NA	NA	NA	NA	NA	NA	NA	NA	NA	NA	NA	NA	NA	NA	5	4	2	3	3	4	5
1316		496291719	base	interview	13679682701	4	4	4	5	5	4	4	4	5	5	5	6	4	4	1	1	1	1	1	NA	NA	NA	NA	NA	NA	NA	NA	NA	NA	NA	NA	NA	NA	NA	NA	NA	NA	4	3	5	5	4	4	5
1320		495539358	base	interview	13679693558	5	4	3	5	6	4	5	4	3	4	5	3	3	4	2	4	2	3	5	NA	NA	NA	NA	NA	NA	NA	NA	NA	NA	NA	NA	NA	NA	NA	NA	NA	NA	6	6	6	5	6	5	5
1322		484678242	base	interview	13679694685	1	1	1	3	5	5	2	4	2	2	2	3	3	2	4	3	1	1	1	1	1	1	1	NA	NA	NA	NA	NA	NA	NA	NA	NA	NA	NA	NA	NA	NA	6	4	4	4	4	3	4
1328		496387863	base	interview	13679744296	4	4	4	5	4	4	4	2	4	6	6	6	3	4	1	1	1	1	1	1	1	1	4	NA	NA	NA	NA	NA	NA	NA	NA	NA	NA	NA	NA	NA	NA	7	6	6	6	6	1	5
1329		495285889	base	interview	13679745959	4	4	4	5	5	5	4	5	5	5	5	5	5	5	3	3	3	3	3	NA	NA	NA	NA	NA	NA	NA	NA	NA	NA	NA	NA	NA	NA	NA	NA	NA	NA	8	2	2	5	3	4	4
1331		444781544	base	interview	13679746566	5	1	1	6	6	5	4	5	2	6	6	5	4	4	3	3	1	2	1	NA	NA	NA	NA	NA	NA	NA	NA	NA	NA	NA	NA	NA	NA	NA	NA	NA	NA	6	2	4	2	2	3	4
1332		496390160	base	interview	13679747586	6	3	3	6	6	6	5	5	3	4	4	4	3	4	1	1	1	1	1	1	1	1	1	NA	NA	NA	NA	NA	NA	NA	NA	NA	NA	NA	NA	NA	NA	6	4	6	5	5	5	5
1334		496354547	base	interview	13679749826	5	5	5	4	2	2	2	1	5	5	5	5	4	3	5	4	1	3	2	3	1	3	3	1	1	1	1	1	2	NA	NA	NA	NA	NA	NA	NA	NA	4	5	5	NA	NA	2	5
1336		495541510	base	interview	13679754815	4	3	4	5	3	2	4	1	6	5	5	3	4	4	3	3	1	2	1	3	3	1	4	1	5	1	1	3	3	NA	NA	NA	NA	NA	NA	NA	NA	6	4	4	6	6	4	5
1338		464500745	base	interview	13679755439	5	3	2	5	6	5	4	4	3	4	4	4	4	3	3	3	2	1	1	NA	NA	NA	NA	NA	NA	NA	NA	NA	NA	NA	NA	NA	NA	NA	NA	NA	NA	6	4	4	3	4	4	4
1343		496299901	base	interview	13679759952	5	4	3	5	3	3	2	1	5	5	5	5	4	2	3	2	1	1	1	1	2	2	2	NA	NA	NA	NA	NA	NA	NA	NA	NA	NA	NA	NA	NA	NA	5	2	2	6	6	2	4
1346		495640049	base	interview	13679773430	5	4	2	4	6	6	6	3	3	2	2	3	4	3	1	1	1	1	1	NA	NA	NA	NA	NA	NA	NA	NA	NA	NA	NA	NA	NA	NA	NA	NA	NA	NA	4	5	5	NA	NA	5	4
1350		424800146	base	interview	13679777178	3	3	3	6	6	6	6	4	1	5	5	4	3	3	3	1	1	1	1	NA	NA	NA	NA	NA	NA	NA	NA	NA	NA	NA	NA	NA	NA	NA	NA	NA	NA	8	2	2	2	2	4	4
1351		424840441	base	interview	13679778130	4	4	4	6	5	2	1	1	6	6	5	4	1	2	1	1	1	1	1	3	1	1	1	NA	NA	NA	NA	NA	NA	NA	NA	NA	NA	NA	NA	NA	NA	5	5	2	6	5	4	5
1352		404721045	base	interview	13679778434	3	3	2	4	2	3	2	3	3	3	4	3	4	4	3	3	2	1	2	NA	NA	NA	NA	NA	NA	NA	NA	NA	NA	NA	NA	NA	NA	NA	NA	NA	NA	6	4	3	4	5	3	4
1353		496262202	base	interview	13679781479	4	5	2	4	4	3	3	3	3	5	5	4	3	5	2	2	2	1	1	NA	NA	NA	NA	NA	NA	NA	NA	NA	NA	NA	NA	NA	NA	NA	NA	NA	NA	7	3	2	3	3	2	3
1357		496237340	base	interview	13679786688	3	5	3	4	5	3	4	3	3	4	4	4	4	4	3	3	2	3	4	NA	NA	NA	NA	NA	NA	NA	NA	NA	NA	NA	NA	NA	NA	NA	NA	NA	NA	6	4	5	3	3	3	3
1359		495194953	base	interview	13679790263	6	6	6	6	6	6	6	6	6	5	5	5	5	5	4	4	4	4	4	NA	NA	NA	NA	NA	NA	NA	NA	NA	NA	NA	1	1	1	4	1	1	NA	6	6	6	3	3	3	5
1361		495504906	base	interview	13679815765	5	4	4	6	5	5	6	4	4	3	2	2	2	2	3	1	1	1	1	1	1	1	1	NA	NA	NA	NA	NA	NA	NA	NA	NA	NA	NA	NA	NA	NA	4	2	4	5	5	2	4
1362		495310954	base	interview	13679833929	5	5	3	6	3	4	4	3	5	6	6	6	4	3	4	3	2	2	3	NA	NA	NA	NA	NA	NA	NA	NA	NA	NA	NA	NA	NA	NA	NA	NA	NA	NA	3	4	4	5	5	4	4
1363		495516335	base	interview	13679843077	4	1	3	4	2	2	1	1	6	5	4	4	4	5	4	4	1	2	3	3	3	2	3	NA	NA	NA	NA	NA	NA	NA	NA	NA	NA	NA	NA	NA	NA	5	2	2	4	3	1	2
1364		495153421	base	interview	13679849964	4	4	4	4	5	5	5	3	4	5	5	4	3	3	1	1	1	1	1	NA	NA	NA	NA	NA	NA	NA	NA	NA	NA	NA	NA	NA	NA	NA	NA	NA	NA	5	5	5	4	5	2	3
1365		424210440	base	interview	13679850377	5	1	3	2	4	3	4	4	3	4	1	1	1	2	1	1	1	1	1	1	1	1	1	NA	NA	NA	NA	NA	NA	NA	NA	NA	NA	NA	NA	NA	NA	1	5	6	5	6	5	5
1366		464381844	base	interview	13679851337	4	4	4	4	2	3	3	1	6	6	6	6	4	2	3	4	3	2	5	NA	NA	NA	NA	2	1	1	1	1	2	NA	NA	NA	NA	NA	NA	NA	NA	10	1	1	5	5	3	3
1369		496389946	base	interview	13679854083	3	3	2	4	4	4	3	2	3	6	6	4	4	3	1	2	1	1	2	1	1	1	1	NA	NA	NA	NA	NA	NA	NA	NA	NA	NA	NA	NA	NA	NA	4	2	3	4	4	3	3
1371		484582446	base	interview	13679857402	5	3	4	5	5	4	3	2	4	6	6	5	5	5	5	4	1	2	4	1	3	1	3	3	1	3	1	1	3	NA	NA	NA	NA	NA	NA	NA	NA	5	4	4	5	5	4	5
1375		496353502	base	interview	13679861477	4	5	3	5	2	3	4	1	2	5	5	5	4	3	2	2	2	3	2	2	1	1	3	NA	NA	NA	NA	NA	NA	NA	NA	NA	NA	NA	NA	NA	NA	8	4	4	3	4	4	4
1376		496351680	base	interview	13679862444	4	4	4	6	6	6	4	6	6	6	6	6	6	6	5	1	1	1	1	4	5	5	1	NA	NA	NA	NA	NA	NA	NA	1	3	1	1	1	1	1	1	6	6	6	6	1	1
1380		495018521	base	interview	13679867326	3	4	2	5	6	5	5	2	4	6	6	6	5	5	1	1	1	1	1	NA	NA	NA	NA	NA	NA	NA	NA	NA	NA	NA	NA	NA	NA	NA	NA	NA	NA	6	4	6	6	6	5	5
1381		496299078	base	interview	13679867702	4	3	5	6	6	6	6	6	3	1	1	1	4	3	1	1	1	1	1	1	1	1	1	NA	NA	NA	NA	NA	NA	NA	NA	NA	NA	NA	NA	NA	NA	6	4	5	4	4	3	5
1382		454181846	base	interview	13679867972	3	1	3	5	3	5	6	1	6	6	6	4	6	4	1	1	1	1	1	1	1	1	1	NA	NA	NA	NA	NA	NA	NA	NA	NA	NA	NA	NA	NA	NA	3	3	1	2	1	1	3
1385		496389616	base	interview	13679872193	5	4	3	5	3	3	3	3	6	4	4	5	5	6	2	2	1	2	4	3	4	4	5	1	1	1	1	4	5	NA	NA	NA	NA	NA	NA	NA	NA	6	1	1	6	3	3	3
1391		496247706	base	interview	13679913084	6	5	5	6	6	4	3	1	6	2	2	3	4	4	2	1	4	1	4	NA	NA	NA	NA	NA	NA	NA	NA	NA	NA	NA	NA	NA	NA	NA	NA	NA	NA	3	4	5	4	4	3	5
1399		496333844	base	interview	13679942027	5	3	2	2	6	6	6	6	1	5	5	6	5	4	1	1	1	1	2	4	4	4	4	NA	NA	NA	NA	NA	NA	NA	NA	NA	NA	NA	NA	NA	NA	7	5	6	2	5	4	5
1400		474851947	base	interview	13679942811	5	1	1	6	6	6	6	4	4	5	4	1	5	4	3	1	1	1	1	2	2	2	2	NA	NA	NA	NA	NA	NA	NA	NA	NA	NA	NA	NA	NA	NA	5	4	3	6	4	5	5
1402		496266511	base	interview	13679943859	5	4	3	6	5	3	2	1	6	6	6	6	5	6	3	2	2	1	1	NA	NA	NA	NA	NA	NA	NA	NA	NA	NA	NA	NA	NA	NA	NA	NA	NA	NA	4	4	4	6	4	4	3
1406		495419383	base	interview	13679950228	2	3	3	4	4	4	4	2	3	1	1	1	3	1	1	1	1	1	1	NA	NA	NA	NA	NA	NA	NA	NA	NA	NA	NA	NA	NA	NA	NA	NA	NA	NA	6	2	4	4	3	3	4
1407		496354887	base	interview	13679950860	5	NA	5	5	6	6	4	5	3	4	4	4	4	4	3	1	3	3	3	NA	NA	NA	NA	NA	NA	NA	NA	NA	NA	NA	NA	NA	NA	NA	NA	NA	NA	5	5	5	4	5	3	4
1408		474949446	base	interview	13679951612	4	1	1	6	6	6	6	6	6	3	3	3	3	3	1	1	1	1	1	1	1	1	1	NA	NA	NA	NA	NA	NA	NA	NA	NA	NA	NA	NA	NA	NA	11	6	6	4	6	5	5
1409		496229936	base	interview	13679954904	5	4	2	6	6	6	6	6	1	5	5	6	4	5	3	3	1	1	1	1	1	1	1	NA	NA	NA	NA	NA	NA	NA	NA	NA	NA	NA	NA	NA	NA	8	4	4	4	4	4	5
1410		414321047	base	interview	13679955340	4	4	4	5	5	5	4	4	2	6	5	5	4	5	3	2	1	1	1	1	1	1	1	NA	NA	NA	NA	NA	NA	NA	NA	NA	NA	NA	NA	NA	NA	6	4	5	4	4	3	4
1412		404862740	base	interview	13679968857	6	1	1	6	3	1	3	1	6	6	6	5	5	5	2	3	1	2	1	3	3	1	4	NA	NA	NA	NA	NA	NA	NA	NA	NA	NA	NA	NA	NA	NA	3	3	3	6	4	1	5
1414		453574649	base	interview	13679980970	6	1	5	3	2	2	5	6	6	5	4	4	5	1	1	1	1	1	1	2	1	3	3	NA	NA	NA	NA	NA	NA	NA	NA	NA	NA	NA	NA	NA	NA	6	3	3	1	3	1	4
1415		495144773	base	interview	13679994150	5	2	3	4	6	6	5	4	2	6	5	4	5	5	1	1	1	1	1	NA	NA	NA	NA	NA	NA	NA	NA	NA	NA	NA	NA	NA	NA	NA	NA	NA	NA	5	3	4	4	6	4	5
1419		495317009	base	interview	13680016293	6	1	1	6	6	6	6	6	2	5	5	5	5	5	1	1	1	1	1	1	1	1	1	NA	NA	NA	NA	NA	NA	NA	NA	NA	NA	NA	NA	NA	NA	9	6	6	1	6	4	5
1422		484789346	base	interview	13680017941	3	3	3	4	3	3	3	1	6	4	4	4	3	3	1	3	1	1	1	2	1	1	2	NA	NA	NA	NA	NA	NA	NA	NA	NA	NA	NA	NA	NA	NA	3	4	4	5	4	2	4
1423		496354765	base	interview	13680030913	3	2	4	4	3	3	3	4	3	3	4	3	3	3	3	2	2	3	1	2	1	2	3	NA	NA	NA	NA	NA	NA	NA	NA	NA	NA	NA	NA	NA	NA	7	4	3	4	4	4	4
1424		474549341	base	interview	13680031044	2	2	2	4	4	4	4	1	6	1	1	1	2	1	1	1	1	1	1	1	1	1	1	NA	NA	NA	NA	NA	NA	NA	NA	NA	NA	NA	NA	NA	NA	6	6	6	6	6	3	3
1428		495629799	base	interview	13680039943	4	4	4	3	4	5	5	3	3	3	3	3	3	4	1	1	1	1	1	NA	NA	NA	NA	NA	NA	NA	NA	NA	NA	NA	NA	NA	NA	NA	NA	NA	NA	6	3	3	3	3	3	4
1435		496096252	base	interview	13680048763	5	3	3	5	6	6	4	5	2	5	4	4	5	5	3	3	1	1	1	1	1	1	5	NA	NA	NA	NA	NA	NA	NA	NA	NA	NA	NA	NA	NA	NA	6	2	2	6	6	4	4
1436		484106848	base	interview	13680052212	5	2	1	6	6	6	3	5	1	5	5	5	4	3	1	1	1	1	1	1	1	1	1	NA	NA	NA	NA	NA	NA	NA	NA	NA	NA	NA	NA	NA	NA	8	5	5	5	5	4	5
1439		484378746	base	interview	13680090447	3	3	3	6	4	4	4	4	4	3	3	3	3	3	1	1	1	1	1	1	1	1	1	NA	NA	NA	NA	NA	NA	NA	NA	NA	NA	NA	NA	NA	NA	6	1	1	4	1	5	4
1440		464495347	base	interview	13680098463	4	4	5	6	6	6	5	6	2	2	4	4	3	4	1	1	1	1	1	1	1	1	1	NA	NA	NA	NA	NA	NA	NA	NA	NA	NA	NA	NA	NA	NA	7	6	6	4	6	5	4
1444		464219444	base	interview	13680112246	5	5	5	6	3	4	3	2	5	6	6	3	4	2	1	1	1	1	1	1	1	1	1	NA	NA	NA	NA	NA	NA	NA	NA	NA	NA	NA	NA	NA	NA	6	2	4	6	5	3	5
1449		423274043	base	interview	13680134023	4	4	4	6	4	4	4	3	3	4	4	4	4	4	3	1	1	1	1	1	1	1	1	NA	NA	NA	NA	NA	NA	NA	NA	NA	NA	NA	NA	NA	NA	6	4	3	3	3	3	2
1453		496355427	base	interview	13680199980	5	5	5	1	1	1	1	1	1	4	5	5	5	5	2	2	2	2	2	5	5	5	5	2	2	2	1	2	4	NA	NA	NA	NA	NA	NA	NA	NA	6	1	1	6	1	1	5
1455		414119540	base	interview	13680215396	4	4	1	3	5	5	6	2	3	3	3	3	3	3	1	1	1	1	1	NA	NA	NA	NA	NA	NA	NA	NA	NA	NA	NA	NA	NA	NA	NA	NA	NA	NA	6	1	3	4	4	3	5
1457		495641643	base	interview	13680221509	4	3	5	4	6	6	6	4	3	6	5	6	4	6	1	1	1	1	1	1	1	1	3	NA	NA	NA	NA	NA	NA	NA	NA	NA	NA	NA	NA	NA	NA	6	5	3	3	4	4	5
1458		424160647	base	interview	13680225165	4	4	4	4	4	3	3	2	4	6	6	6	4	4	3	2	2	1	1	1	1	1	1	NA	NA	NA	NA	NA	NA	NA	NA	NA	NA	NA	NA	NA	NA	6	2	3	4	4	3	3
1463		495149065	base	interview	13680277542	5	1	1	6	6	6	6	6	1	2	2	2	1	1	1	1	1	1	1	3	1	1	3	NA	NA	NA	NA	NA	NA	NA	NA	NA	NA	NA	NA	NA	NA	6	6	6	3	1	5	5
[truncated: 162 more columns]
